# Supplementary material for: Increased Aurora B expression reduces substrate phosphorylation and induces chromosomal instability
Source: Front Cell Dev Biol. 2022 Oct 13;10:1018161. doi: 10.3389/fcell.2022.1018161 (PMC9606593; doi:10.3389/fcell.2022.1018161)
Supplement: Supplementary file 1 [file Table2.XLSX]

## Sheet: Sheet1
Table S2. Genes whose expression correlates with AURKB in triple negative breast cancer
Gene number	Gene Symbol	Correlation Coefficient	p value	Corrected p value		Gene Symbol	Correlation Coefficient	p value	Corrected p value	Significant?
	AURKB	1	0	0		AURKB	1	0	0	YES
1	KIF15	0.802455	0	0		BIRC5	0.593133	1.13477e-09	1.48638e-07	YES
2	TPX2	0.794527	0	0		CDCA8	0.675442	5.26246e-13	1.8028e-10	YES
3	ORC1L	0.792058	0	0		INCENP	0.234621	0.027787	0.214284	NO
4	C17orf53	0.780213	0	0
5	FAM64A	0.775887	0	0
6	KIF4A	0.77395	0	0
7	CEP55	0.772589	0	0
8	FOXM1	0.771861	0	0
9	CDC20	0.768422	0	0
10	KIF4B	0.768326	0	0
11	TTK	0.76722	0	0
12	BUB1	0.757867	0	0
13	CDCA3	0.754974	0	0
14	TOP2A	0.751992	0	0
15	NEK2	0.750885	0	0
16	MCM10	0.740545	2.22045e-16	2.32677e-13
17	MCM7	0.732962	4.44089e-16	4.395e-13
18	CENPF	0.730396	6.66134e-16	6.24553e-13
19	PLK1	0.730354	6.66134e-16	5.93325e-13
20	BUB1B	0.728449	8.88178e-16	7.53429e-13
21	NUF2	0.727912	8.88178e-16	7.19182e-13
22	MELK	0.726922	1.11022e-15	8.59892e-13
23	CCNB2	0.722021	1.9984e-15	1.48331e-12
24	KIF11	0.71719	3.77476e-15	2.68974e-12
25	CENPA	0.715264	4.88498e-15	3.34696e-12
26	RAD54L	0.714317	5.55112e-15	3.6625e-12
27	TRAIP	0.713519	6.21725e-15	3.9555e-12
28	DEPDC1	0.712432	7.10543e-15	4.36469e-12
29	FAM83D	0.711718	7.77156e-15	4.61475e-12
30	CDC25A	0.708614	1.13243e-14	6.50744e-12
31	KIF2C	0.707901	1.24345e-14	6.92213e-12
32	STIL	0.705661	1.62093e-14	8.75005e-12
33	NDC80	0.704856	1.79856e-14	9.4234e-12
34	MYBL2	0.704407	1.88738e-14	9.60622e-12
35	C18orf24	0.703485	2.13163e-14	1.0548e-11
36	NASP	0.701909	2.57572e-14	1.2401e-11
37	DLG7	0.698762	3.73035e-14	1.74875e-11
38	FAM54A	0.694106	6.4615e-14	2.95141e-11
39	NCAPH	0.692134	8.12683e-14	3.61928e-11
40	KIF23	0.689722	1.07248e-13	4.65977e-11
41	CENPI	0.688816	1.19016e-13	5.04797e-11
42	TRIP13	0.688266	1.26787e-13	5.25254e-11
43	CDCA7	0.68725	1.42331e-13	5.76245e-11
44	KIF18A	0.686447	1.55875e-13	6.17058e-11
45	CLSPN	0.682378	2.46025e-13	9.5276e-11
46	GSG2	0.680565	3.00648e-13	1.13952e-10
47	ARHGAP11A	0.677497	4.20997e-13	1.56242e-10
48	CDCA5	0.676841	4.52305e-13	1.64436e-10
49	NEIL3	0.676067	4.91829e-13	1.75229e-10
50	MASTL	0.675797	5.06484e-13	1.76912e-10
51	CDCA8	0.675442	5.26246e-13	1.8028e-10
52	CDC6	0.674406	5.8864e-13	1.9785e-10
53	RAD51AP1	0.672758	7.02771e-13	2.31836e-10
54	E2F8	0.672434	7.27418e-13	2.35604e-10
55	UBE2T	0.671832	7.75824e-13	2.46795e-10
56	RFC4	0.671536	8.00693e-13	2.50238e-10
57	BLM	0.670525	8.91731e-13	2.73884e-10
58	SPAG5	0.668722	1.07914e-12	3.25826e-10
59	SMC4	0.663176	1.92468e-12	5.71438e-10
60	KIF14	0.657529	3.42704e-12	1.00081e-09
61	OIP5	0.654359	4.71201e-12	1.35387e-09
62	CCNA2	0.652427	5.71077e-12	1.61479e-09
63	CHEK1	0.651485	6.26899e-12	1.74493e-09
64	MYOHD1	0.650374	6.9944e-12	1.9169e-09
65	ZNF695	0.650142	7.15605e-12	1.93148e-09
66	TUBA1C	0.647195	9.54614e-12	2.53813e-09
67	NUSAP1	0.645227	1.1551e-11	3.02602e-09
68	FBXO5	0.644648	1.22149e-11	3.15357e-09
69	CDT1	0.644096	1.28817e-11	3.27821e-09
70	ECT2	0.643975	1.30311e-11	3.26953e-09
71	CCNB1	0.643493	1.36489e-11	3.37696e-09
72	CHRNA5	0.643244	1.39786e-11	3.41116e-09
73	MND1	0.640139	1.87921e-11	4.52381e-09
74	EXO1	0.637728	2.35925e-11	5.60368e-09
75	ORC6L	0.635833	2.81712e-11	6.60319e-09
76	UBE2C	0.635164	2.99807e-11	6.93605e-09
77	ERCC6L	0.63478	3.10711e-11	7.09617e-09
78	HMMR	0.633999	3.34075e-11	7.53318e-09
79	LDHB	0.632526	3.82796e-11	8.52391e-09
80	SSRP1	0.631998	4.01852e-11	8.83777e-09
81	SGOL1	0.631022	4.39564e-11	9.54926e-09
82	SPC25	0.629682	4.96854e-11	1.06638e-08
83	PTTG2	0.628745	5.41134e-11	1.14759e-08
84	SGOL2	0.626866	6.41573e-11	1.34459e-08
85	ATAD5	0.626018	6.92573e-11	1.43459e-08
86	ANLN	0.625511	7.24856e-11	1.4842e-08
87	C12orf48	0.625485	7.26605e-11	1.47088e-08
88	KIF20A	0.625423	7.3062e-11	1.46239e-08
89	NCAPG2	0.624783	7.73832e-11	1.53167e-08
90	AURKA	0.62435	8.04419e-11	1.57472e-08
91	CENPE	0.624036	8.27334e-11	1.60197e-08
92	C13orf3	0.622997	9.07743e-11	1.73877e-08
93	DKFZp762E1312	0.622755	9.27505e-11	1.75772e-08
94	PTTG3	0.621417	1.04457e-10	1.95873e-08
95	PRC1	0.620626	1.12023e-10	2.07872e-08
96	DEPDC1B	0.619105	1.28089e-10	2.35235e-08
97	PKMYT1	0.618738	1.32284e-10	2.40459e-08
98	CDC2	0.618041	1.40608e-10	2.5301e-08
99	SUV39H2	0.617731	1.44481e-10	2.57379e-08
100	PTTG1	0.616687	1.58255e-10	2.79125e-08
101	STMN1	0.616651	1.58762e-10	2.77274e-08
102	PBK	0.616014	1.67807e-10	2.90225e-08
103	TUBA1B	0.615223	1.79736e-10	3.07868e-08
104	CCNE1	0.615206	1.7999e-10	3.05366e-08
105	FLJ39660	0.614265	1.95268e-10	3.2816e-08
106	C6orf167	0.614101	1.9805e-10	3.29726e-08
107	DCC1	0.613727	2.04541e-10	3.37379e-08
108	ASF1B	0.613247	2.13174e-10	3.48392e-08
109	WDHD1	0.613126	2.15403e-10	3.48835e-08
110	PLK4	0.612932	2.19027e-10	3.51508e-08
111	KPNA2	0.612901	2.19616e-10	3.49307e-08
112	C15orf42	0.611621	2.45099e-10	3.86389e-08
113	RRM2	0.61133	2.51279e-10	3.92656e-08
114	DNA2L	0.609603	2.91136e-10	4.50983e-08
115	C9orf30	0.608928	3.08299e-10	4.73452e-08
116	ILF3	0.60871	3.14031e-10	4.78133e-08
117	C11orf82	0.607893	3.36516e-10	5.08025e-08
118	TYMS	0.606665	3.732e-10	5.58672e-08
119	DTL	0.605598	4.0819e-10	6.05958e-08
120	WDR76	0.604667	4.41248e-10	6.4962e-08
121	ASPM	0.604609	4.43387e-10	6.47417e-08
122	DKC1	0.602458	5.30318e-10	7.68055e-08
123	NCAPD2	0.602093	5.46594e-10	7.85244e-08
124	GINS1	0.599585	6.72085e-10	9.57802e-08
125	KIAA1524	0.598789	7.17402e-10	1.01427e-07
126	KIFC1	0.598108	7.58525e-10	1.06397e-07
127	RAD51	0.596991	8.30815e-10	1.15626e-07
128	ESPL1	0.596827	8.41972e-10	1.1627e-07
129	CKAP5	0.595593	9.30644e-10	1.27527e-07
130	UBE2S	0.59486	9.87472e-10	1.34281e-07
131	GMPS	0.594212	1.04044e-09	1.40413e-07
132	C1orf135	0.594164	1.04447e-09	1.39897e-07
133	GMNN	0.594084	1.0512e-09	1.39747e-07
134	MCM4	0.593588	1.09403e-09	1.44363e-07
135	BIRC5	0.593133	1.13477e-09	1.48638e-07
136	CDC45L	0.591631	1.27979e-09	1.6641e-07
137	XRCC2	0.591423	1.30124e-09	1.67973e-07
138	CDCA4	0.59135	1.30883e-09	1.67738e-07
139	TEAD4	0.586356	1.94295e-09	2.47227e-07
140	TROAP	0.586292	1.95282e-09	2.4672e-07
141	HELLS	0.585439	2.0878e-09	2.61915e-07
142	DDX11	0.583145	2.49625e-09	3.10967e-07
143	GTSE1	0.582866	2.55093e-09	3.15572e-07
144	CDKN3	0.581209	2.89956e-09	3.56226e-07
145	TPI1	0.580917	2.96538e-09	3.61817e-07
146	SRrp35	0.580151	3.14542e-09	3.81173e-07
147	PIF1	0.579932	3.19892e-09	3.85038e-07
148	CKS1B	0.578938	3.45203e-09	4.12714e-07
149	CDCA2	0.578756	3.50035e-09	4.15701e-07
150	MKI67	0.575955	4.33214e-09	5.11077e-07
151	LBR	0.575163	4.59963e-09	5.39064e-07
152	WDR51A	0.574227	4.9361e-09	5.74717e-07
153	RBL1	0.572989	5.41721e-09	6.26637e-07
154	C1orf67	0.572882	5.46082e-09	6.27607e-07
155	RNASEH2A	0.572723	5.52642e-09	6.31075e-07
156	MAD2L1	0.572001	5.83326e-09	6.61871e-07
157	LOC201725	0.571627	5.9985e-09	6.76311e-07
158	DNMT1	0.57156	6.02879e-09	6.75452e-07
159	CCDC138	0.571101	6.23871e-09	6.94602e-07
160	E2F1	0.570085	6.72845e-09	7.44476e-07
161	CHAF1A	0.569136	7.21921e-09	7.93846e-07
162	SKP2	0.568689	7.46178e-09	8.15485e-07
163	TUBA3C	0.566901	8.51314e-09	9.24714e-07
164	RACGAP1	0.562985	1.1331e-08	1.22334e-06
165	TADA2L	0.56046	1.35985e-08	1.4593e-06
166	CTPS	0.558828	1.52874e-08	1.63072e-06
167	WDR79	0.558314	1.58601e-08	1.68174e-06
168	ZNF286A	0.557939	1.62897e-08	1.71707e-06
169	FEN1	0.556487	1.80638e-08	1.89288e-06
170	CCDC77	0.555936	1.8784e-08	1.95684e-06
171	UHRF1	0.555792	1.89765e-08	1.9654e-06
172	TCF19	0.555494	1.93808e-08	1.99566e-06
173	PNPT1	0.553904	2.1684e-08	2.21999e-06
174	MSH2	0.553775	2.18809e-08	2.22735e-06
175	SENP3	0.55362	2.21217e-08	2.23907e-06
176	TUBA1A	0.553552	2.22277e-08	2.23709e-06
177	FANCB	0.552883	2.32964e-08	2.33147e-06
178	TUBB	0.551707	2.52962e-08	2.51747e-06
179	LMNB2	0.550915	2.6734e-08	2.64578e-06
180	VRK1	0.548713	3.11528e-08	3.06605e-06
181	TUBB4	0.545696	3.83485e-08	3.75352e-06
182	PRIM2	0.545412	3.91033e-08	3.80648e-06
183	RPP40	0.545118	3.98983e-08	3.86277e-06
184	HSPA14	0.544662	4.11607e-08	3.96344e-06
185	tcag7.1015	0.544278	4.22539e-08	4.04683e-06
186	MCM6	0.543844	4.35229e-08	4.14608e-06
187	NUDT5	0.543806	4.3637e-08	4.13484e-06
188	FANCA	0.543411	4.48252e-08	4.22496e-06
189	GTPBP4	0.543222	4.54046e-08	4.25704e-06
190	CIRH1A	0.542772	4.68154e-08	4.36633e-06
191	RANBP1	0.542242	4.85286e-08	4.50255e-06
192	RFC2	0.542163	4.87884e-08	4.5032e-06
193	C12orf32	0.541649	5.05151e-08	4.63854e-06
194	MCM2	0.540256	5.54939e-08	5.06958e-06
195	DONSON	0.53897	6.05057e-08	5.49922e-06
196	GINS4	0.53874	6.14458e-08	5.55632e-06
197	CHEK2	0.536794	6.99745e-08	6.29558e-06
198	CENPN	0.536108	7.32396e-08	6.55623e-06
199	HMGB2	0.535377	7.68794e-08	6.84765e-06
200	PHGDH	0.535102	7.82945e-08	6.939e-06
201	NUP205	0.534288	8.26223e-08	7.28631e-06
202	CDC123	0.533948	8.45005e-08	7.41523e-06
203	ESCO2	0.533944	8.45188e-08	7.38048e-06
204	GGH	0.533658	8.61295e-08	7.48444e-06
205	UBE2V2	0.533567	8.66507e-08	7.49318e-06
206	CDC25C	0.533405	8.75804e-08	7.53699e-06
207	PSMC3	0.532168	9.49971e-08	8.13595e-06
208	PCGF6	0.531675	9.81187e-08	8.36309e-06
209	ATAD2	0.531224	1.01056e-07	8.57247e-06
210	TMPO	0.530932	1.03004e-07	8.69631e-06
211	CDK4	0.530621	1.05114e-07	8.83253e-06
212	MPHOSPH1	0.529521	1.12924e-07	9.4443e-06
213	E2F7	0.529411	1.13733e-07	9.46748e-06
214	C16orf59	0.528545	1.20317e-07	9.96893e-06
215	RELT	0.52774	1.26751e-07	1.04535e-05
216	ME2	0.527474	1.28949e-07	1.05857e-05
217	NUP93	0.527017	1.32806e-07	1.08523e-05
218	IFRD1	0.526817	1.34535e-07	1.09434e-05
219	CCDC99	0.526119	1.40722e-07	1.13946e-05
220	POLQ	0.524947	1.51712e-07	1.2229e-05
221	ANP32E	0.524705	1.54092e-07	1.23648e-05
222	WDR5	0.523459	1.66861e-07	1.33294e-05
223	XRCC3	0.522178	1.81032e-07	1.43969e-05
224	SEPHS1	0.521859	1.84738e-07	1.46263e-05
225	POLE2	0.52159	1.87919e-07	1.48123e-05
226	YBX1	0.521581	1.88023e-07	1.47552e-05
227	MCM3	0.521377	1.90474e-07	1.4882e-05
228	RAD51L3	0.520456	2.01901e-07	1.5706e-05
229	TIPIN	0.520105	2.0642e-07	1.59877e-05
230	RACGAP1P	0.518345	2.30591e-07	1.77825e-05
231	PRIM1	0.517999	2.35644e-07	1.80938e-05
232	CEP152	0.517108	2.49171e-07	1.90504e-05
233	PRR6	0.516783	2.5428e-07	1.93579e-05
234	SEPT3	0.516584	2.57456e-07	1.95162e-05
235	CIT	0.516444	2.59709e-07	1.96036e-05
236	AADAT	0.51615	2.64508e-07	1.98816e-05
237	TUBB3	0.515692	2.72159e-07	2.03708e-05
238	ACTL6A	0.515367	2.77717e-07	2.06998e-05
239	CHAF1B	0.514379	2.95278e-07	2.1917e-05
240	MRPL37	0.513542	3.10971e-07	2.29861e-05
241	LIN9	0.51325	3.16637e-07	2.33081e-05
242	TTL	0.512481	3.32006e-07	2.43389e-05
243	GPSM2	0.51202	3.41544e-07	2.49355e-05
244	SHCBP1	0.511595	3.50588e-07	2.54913e-05
245	C1orf112	0.511546	3.51644e-07	2.54642e-05
246	NOL1	0.5107	3.70358e-07	2.67107e-05
247	PPP1R14C	0.510356	3.78236e-07	2.71689e-05
248	PRKDC	0.510332	3.788e-07	2.71002e-05
249	CHAC2	0.510162	3.82749e-07	2.72732e-05
250	TMEFF1	0.509807	3.91159e-07	2.77614e-05
251	EYA3	0.508263	4.29709e-07	3.03763e-05
252	CENPH	0.508246	4.3016e-07	3.0288e-05
253	CDC7	0.508195	4.315e-07	3.02628e-05
254	POLG	0.507417	4.52359e-07	3.16013e-05
255	GIT1	0.506467	4.79115e-07	3.33396e-05
256	ZNF232	0.506218	4.86375e-07	3.37132e-05
257	NUP155	0.50595	4.94304e-07	3.413e-05
258	C9orf100	0.505639	5.03635e-07	3.464e-05
259	MMP12	0.505428	5.10098e-07	3.49496e-05
260	RAD54B	0.504793	5.29959e-07	3.61713e-05
261	CCNE2	0.503746	5.64283e-07	3.83669e-05
262	HOMER3	0.503714	5.65388e-07	3.82959e-05
263	C3orf26	0.503208	5.82743e-07	3.93219e-05
264	COQ3	0.503087	5.86972e-07	3.94578e-05
265	NY-SAR-48	0.502276	6.1611e-07	4.12608e-05
266	CENPK	0.502115	6.2204e-07	4.1502e-05
267	GLT25D1	0.50131	6.52539e-07	4.33744e-05
268	IMPA2	0.501076	6.61673e-07	4.3818e-05
269	FAF1	0.500577	6.81556e-07	4.49675e-05
270	FANCI	0.500329	6.91674e-07	4.54667e-05
271	CENPL	0.500276	6.93826e-07	4.54405e-05
272	TSR1	0.499961	7.0691e-07	4.61278e-05
273	RPL39L	0.499876	7.10476e-07	4.61913e-05
274	SUV39H1	0.498767	7.58523e-07	4.91357e-05
275	ADSL	0.498615	7.65361e-07	4.9399e-05
276	ARL9	0.498345	7.77616e-07	5.00088e-05
277	MYO10	0.498289	7.80185e-07	4.99936e-05
278	ANKRD13B	0.49787	7.99686e-07	5.10595e-05
279	CCNF	0.497834	8.01366e-07	5.09841e-05
280	NUP160	0.497787	8.03581e-07	5.0943e-05
281	C9orf140	0.497602	8.1236e-07	5.13169e-05
282	FIGNL1	0.497264	8.28645e-07	5.21607e-05
283	LSM4	0.496559	8.63577e-07	5.41682e-05
284	MTHFD1L	0.495865	8.99368e-07	5.62153e-05
285	MTBP	0.49575	9.05421e-07	5.63957e-05
286	DHX33	0.495689	9.08632e-07	5.63985e-05
287	CCDC86	0.494301	9.85147e-07	6.09354e-05
288	SRPK1	0.494025	1.00109e-06	6.17073e-05
289	EBNA1BP2	0.493974	1.00402e-06	6.16743e-05
290	MUTYH	0.493071	1.05798e-06	6.47659e-05
291	HMG4L	0.492698	1.08108e-06	6.59531e-05
292	TIMELESS	0.492485	1.09449e-06	6.65432e-05
293	C18orf54	0.492149	1.11589e-06	6.76139e-05
294	RUVBL1	0.491607	1.15131e-06	6.95238e-05
295	C12orf4	0.490677	1.21461e-06	7.30979e-05
296	DNM1L	0.489408	1.30629e-06	7.83512e-05
297	NOM1	0.48874	1.35713e-06	8.11275e-05
298	CSE1L	0.488192	1.40026e-06	8.34254e-05
299	YEATS2	0.487377	1.46673e-06	8.70943e-05
300	MRPL11	0.487262	1.47635e-06	8.73745e-05
301	DPH2	0.487048	1.49445e-06	8.81526e-05
302	HYLS1	0.486166	1.5711e-06	9.23684e-05
303	ZWINT	0.486001	1.58585e-06	9.29285e-05
304	C6orf66	0.484811	1.69613e-06	9.90654e-05
305	LSM2	0.484665	1.71017e-06	9.95585e-05
306	B3GNT5	0.483323	1.84428e-06	0.000107016
307	PSRC1	0.481734	2.0159e-06	0.000116595
308	AQP9	0.480465	2.16365e-06	0.000124735
309	CASC5	0.48009	2.20912e-06	0.000126946
310	CENPJ	0.479356	2.30108e-06	0.000131805
311	RP6-213H19.1	0.479013	2.34523e-06	0.000133904
312	FLJ10292	0.479009	2.34563e-06	0.000133499
313	MCM8	0.478928	2.35626e-06	0.000133676
314	GART	0.478438	2.42092e-06	0.000136909
315	MDC1	0.478415	2.424e-06	0.000136649
316	WDR62	0.478057	2.47246e-06	0.000138941
317	SAAL1	0.477752	2.51449e-06	0.000140859
318	AATF	0.475967	2.77387e-06	0.000154902
319	NOLC1	0.47466	2.97953e-06	0.000165867
320	TAF5	0.47458	2.99262e-06	0.000166076
321	DUSP12	0.473932	3.10022e-06	0.000171514
322	POLA2	0.47321	3.22451e-06	0.000177837
323	POLR2D	0.472961	3.26835e-06	0.000179699
324	CCDC21	0.472583	3.33627e-06	0.000182869
325	PHF19	0.472507	3.34999e-06	0.000183058
326	EZH2	0.472441	3.36194e-06	0.000183149
327	PSME4	0.472024	3.43879e-06	0.000186764
328	CSRP2	0.471604	3.51786e-06	0.000190478
329	KNTC1	0.471272	3.58169e-06	0.000193346
330	SYNCRIP	0.471104	3.61438e-06	0.000194521
331	QSER1	0.471053	3.6242e-06	0.000194462
332	CAD	0.470564	3.72111e-06	0.000199063
333	PDSS1	0.470091	3.81731e-06	0.000203598
334	NDUFA9	0.469723	3.89364e-06	0.000207049
335	SFRS7	0.469715	3.89514e-06	0.000206512
336	USP39	0.469063	4.03418e-06	0.000213249
337	RPP30	0.468754	4.10153e-06	0.000216168
338	PPIH	0.468599	4.13575e-06	0.000217328
339	HMGB3	0.468462	4.16613e-06	0.000218281
340	ARL5B	0.468273	4.20863e-06	0.000219861
341	PSMD2	0.468128	4.24131e-06	0.00022092
342	TRMT11	0.467826	4.31034e-06	0.000223861
343	CKAP2L	0.46763	4.35588e-06	0.000225569
344	CMAS	0.467157	4.46723e-06	0.000230664
345	MRPL47	0.466993	4.50648e-06	0.000232018
346	SSH2	0.46643	4.64372e-06	0.000238395
347	GINS2	0.466237	4.69159e-06	0.000240161
348	CENPO	0.465866	4.78488e-06	0.000244235
349	SIP1	0.465801	4.80145e-06	0.00024438
350	C6orf173	0.465011	5.00698e-06	0.000254115
351	POLR1A	0.464885	5.04059e-06	0.000255094
352	C18orf10	0.464851	5.04962e-06	0.000254827
353	NMU	0.464632	5.10853e-06	0.000257072
354	HMGA1	0.464583	5.12171e-06	0.000257009
355	NUP88	0.463898	5.31052e-06	0.000265735
356	PTCD3	0.463427	5.44413e-06	0.000271657
357	MLF2	0.463245	5.4967e-06	0.000273515
358	RRM1	0.463199	5.51011e-06	0.000273418
359	SMC6	0.462906	5.59563e-06	0.00027689
360	TMEM123	0.462784	5.63183e-06	0.00027791
361	APPBP1	0.462423	5.73987e-06	0.000282459
362	XPO5	0.461806	5.92864e-06	0.000290944
363	LTV1	0.461403	6.05524e-06	0.000296341
364	PSAT1	0.461254	6.10267e-06	0.000297844
365	CEP27	0.461078	6.15922e-06	0.000299782
366	CEP76	0.460592	6.31767e-06	0.000306657
367	ARS2	0.46036	6.39487e-06	0.00030956
368	hCG_40738	0.460199	6.44882e-06	0.000311326
369	NONO	0.459423	6.71511e-06	0.000323305
370	SFRS3	0.459369	6.73389e-06	0.000323336
371	PTPN2	0.458797	6.93719e-06	0.000332202
372	SFRS10	0.458521	7.03738e-06	0.000336096
373	SLMO1	0.458276	7.12748e-06	0.000339489
374	RBM28	0.457954	7.24726e-06	0.000344274
375	ZNF643	0.457776	7.31448e-06	0.000346543
376	ODC1	0.457542	7.40358e-06	0.000349834
377	R3HDM1	0.456802	7.69235e-06	0.000362517
378	C13orf27	0.456506	7.81092e-06	0.000367134
379	CCDC34	0.45622	7.92677e-06	0.000371599
380	GTF3C2	0.455836	8.08513e-06	0.000378028
381	CEBPB	0.45575	8.1209e-06	0.000378706
382	OVOS2	0.454545	8.63963e-06	0.000401844
383	TUBG1	0.45425	8.77098e-06	0.000406891
384	RIOK1	0.454058	8.85775e-06	0.000409849
385	MRPL51	0.453658	9.04091e-06	0.00041724
386	C21orf45	0.453285	9.21486e-06	0.000424169
387	POLD2	0.453142	9.28248e-06	0.000426181
388	C1orf75	0.452911	9.39251e-06	0.000430124
389	SMC2	0.452812	9.43988e-06	0.000431184
390	TMEM48	0.451318	1.01857e-05	0.00046406
391	DBF4	0.451262	1.02144e-05	0.000464181
392	DHX9	0.450708	1.05052e-05	0.000476184
393	GAPDH	0.450555	1.05869e-05	0.000478666
394	PNO1	0.449713	1.10476e-05	0.000498234
395	C6orf150	0.449676	1.10682e-05	0.0004979
396	C18orf56	0.449568	1.11288e-05	0.000499368
397	PCNA	0.449259	1.13033e-05	0.000505923
398	GAS2L3	0.448768	1.15864e-05	0.000517294
399	PLCH1	0.448441	1.17789e-05	0.000524571
400	E2F2	0.448271	1.18799e-05	0.000527752
401	KIAA1553	0.448015	1.20336e-05	0.000533249
402	PRTFDC1	0.447766	1.21852e-05	0.000538628
403	FLJ36874	0.446972	1.26802e-05	0.00055912
404	NUP85	0.446712	1.2846e-05	0.000565034
405	TUBB8	0.446498	1.29844e-05	0.000569715
406	AKAP8	0.446282	1.31253e-05	0.000574481
407	POLE	0.445636	1.35552e-05	0.000591842
408	CRKRS	0.445427	1.36971e-05	0.000596578
409	KIAA0286	0.445276	1.38006e-05	0.000599618
410	UBQLN4	0.445214	1.38432e-05	0.000600007
411	FLAD1	0.444989	1.39994e-05	0.000605303
412	FANCG	0.444911	1.40531e-05	0.000606156
413	IL8	0.444393	1.44196e-05	0.000620462
414	GPR19	0.444349	1.44515e-05	0.000620336
415	VBP1	0.44402	1.46894e-05	0.000629032
416	COX10	0.443765	1.48766e-05	0.000635521
417	CDYL	0.443625	1.49799e-05	0.000638402
418	STOML2	0.443358	1.51793e-05	0.000645355
419	PFKP	0.44318	1.53131e-05	0.000649496
420	AOF1	0.443071	1.53965e-05	0.00065148
421	USP1	0.44283	1.55804e-05	0.0006577
422	PSMB2	0.442554	1.57944e-05	0.000665155
423	CKS2	0.441328	1.67786e-05	0.000704938
424	C17orf75	0.441231	1.68583e-05	0.000706622
425	PRPF38A	0.44047	1.75004e-05	0.000731812
426	CORO1C	0.440331	1.76205e-05	0.000735111
427	RNASEH1	0.440103	1.78179e-05	0.000741609
428	KIAA0101	0.439953	1.79492e-05	0.000745332
429	FBXL10	0.43989	1.80052e-05	0.000745918
430	WDSOF1	0.439713	1.8162e-05	0.00075067
431	GTF2H4	0.439624	1.82408e-05	0.000752179
432	DENR	0.439432	1.84131e-05	0.000757532
433	MTHFD2	0.439255	1.85727e-05	0.000762335
434	SNRPD1	0.43903	1.87785e-05	0.000769013
435	SNRPA1	0.438697	1.90863e-05	0.000779825
436	ADORA2B	0.438638	1.91406e-05	0.000780255
437	BRIP1	0.438487	1.92827e-05	0.000784252
438	TTC4	0.438153	1.95983e-05	0.000795271
439	CCDC18	0.438121	1.96288e-05	0.0007947
440	RALY	0.438115	1.96348e-05	0.000793137
441	LRRC42	0.437942	1.98015e-05	0.000798061
442	C5orf25	0.437658	2.00761e-05	0.000807306
443	NCAPH2	0.437417	2.03131e-05	0.000814995
444	C2orf48	0.436968	2.07604e-05	0.000831068
445	PDCD5	0.436729	2.10022e-05	0.000838866
446	DHTKD1	0.436529	2.12072e-05	0.000845155
447	SMPD4	0.436175	2.15733e-05	0.000857826
448	NFE2L3	0.436111	2.16411e-05	0.000858607
449	ZNF384	0.435779	2.19911e-05	0.000870553
450	NUP153	0.435503	2.22863e-05	0.000880284
451	FLJ40869	0.435282	2.25247e-05	0.000887732
452	LYAR	0.434933	2.29077e-05	0.000900834
453	TUBA4A	0.434919	2.29235e-05	0.000899469
454	PHB2	0.434486	2.34064e-05	0.000916398
455	SCML2	0.434359	2.35495e-05	0.000919979
456	JMJD2D	0.434317	2.3597e-05	0.000919817
457	NT5DC2	0.4336	2.44244e-05	0.000949993
458	PPM1G	0.433578	2.44508e-05	0.000948946
459	TGS1	0.433436	2.46179e-05	0.000953354
460	ILF2	0.433404	2.46556e-05	0.000952742
461	RFWD3	0.433403	2.46569e-05	0.000950732
462	UTP6	0.432753	2.54367e-05	0.000978681
463	HPRT1	0.43256	2.56728e-05	0.000985636
464	HSPD1	0.432343	2.59401e-05	0.000993755
465	KIAA1586	0.432304	2.5989e-05	0.000993495
466	GABPB2	0.432178	2.61463e-05	0.000997368
467	INTS7	0.432145	2.61874e-05	0.000996798
468	TCF3	0.431001	2.76563e-05	0.00105047
469	LAPTM4B	0.430966	2.77018e-05	0.00104996
470	DNMT3B	0.430864	2.78371e-05	0.00105284
471	DVL2	0.430854	2.78493e-05	0.00105108
472	CDK2	0.430624	2.81563e-05	0.00106042
473	UQCRH	0.430624	2.81564e-05	0.00105818
474	COPS3	0.430246	2.86663e-05	0.00107507
475	STX10	0.430229	2.86903e-05	0.00107372
476	SLC36A4	0.430124	2.88336e-05	0.00107682
477	FAM57A	0.430065	2.8914e-05	0.00107756
478	CCT4	0.429679	2.94487e-05	0.00109519
479	LOC399900	0.428901	3.05543e-05	0.00113395
480	COMMD2	0.428809	3.0687e-05	0.0011365
481	SFRS2	0.428625	3.09549e-05	0.00114405
482	SF3B4	0.428422	3.12528e-05	0.00115267
483	TBPL1	0.428392	3.12981e-05	0.00115195
484	CEP72	0.42795	3.19565e-05	0.00117376
485	HIST1H1A	0.427788	3.22015e-05	0.00118033
486	FABP5	0.427562	3.25476e-05	0.00119056
487	OBFC2B	0.427442	3.2732e-05	0.00119485
488	CDK5RAP1	0.427384	3.28201e-05	0.00119562
489	C12orf11	0.427359	3.28589e-05	0.00119459
490	AKR1B1	0.427255	3.30211e-05	0.00119804
491	C5orf34	0.427232	3.30564e-05	0.00119688
492	SAP30	0.427067	3.33138e-05	0.00120376
493	SNRPG	0.426278	3.45711e-05	0.00124666
494	TAF1A	0.425645	3.56121e-05	0.0012816
495	RECQL	0.425363	3.60862e-05	0.00129605
496	STIP1	0.425174	3.6406e-05	0.0013049
497	RHEBL1	0.424908	3.68611e-05	0.00131856
498	NUDT1	0.423986	3.84814e-05	0.00137376
499	TUBG2	0.423892	3.86493e-05	0.001377
500	WASF1	0.423887	3.86579e-05	0.00137456
501	MSH6	0.423585	3.9205e-05	0.00139123
502	RBM17	0.42321	3.98944e-05	0.00141288
503	ADAT2	0.422754	4.07488e-05	0.00144028
504	ARL6IP2	0.422662	4.09236e-05	0.00144359
505	LOC144097	0.42254	4.11542e-05	0.00144886
506	MTMR2	0.422432	4.13617e-05	0.00145329
507	MRPL4	0.421438	4.3308e-05	0.00151868
508	METTL4	0.421102	4.39848e-05	0.00153938
509	RFC3	0.421098	4.39932e-05	0.00153666
510	PAQR3	0.420525	4.5171e-05	0.00157471
511	HSF2	0.420476	4.52743e-05	0.00157523
512	PANK1	0.420468	4.52904e-05	0.00157272
513	TOPBP1	0.420282	4.56799e-05	0.00158315
514	CXXC1	0.420263	4.57206e-05	0.00158149
515	GPT2	0.420252	4.57419e-05	0.00157916
516	TMSL8	0.420245	4.57573e-05	0.00157664
517	BMP5	0.42013	4.60008e-05	0.00158197
518	PAICS	0.419349	4.76803e-05	0.00163656
519	FAM136A	0.419247	4.79042e-05	0.00164109
520	ADD2	0.418932	4.8601e-05	0.00166176
521	MTMR8	0.418729	4.9055e-05	0.00167407
522	FAM60A	0.418454	4.96776e-05	0.00169208
523	BXDC2	0.418257	5.01282e-05	0.00170417
524	PAXIP1	0.418157	5.03577e-05	0.00170871
525	SSB	0.418119	5.04455e-05	0.00170843
526	SOX11	0.418014	5.06878e-05	0.00171338
527	TFDP1	0.417426	5.20665e-05	0.00175665
528	IQGAP3	0.417405	5.21155e-05	0.00175498
529	CHML	0.41732	5.23192e-05	0.00175852
530	RNF168	0.416998	5.30929e-05	0.00178116
531	MPHOSPH9	0.416592	5.40825e-05	0.00181095
532	SLC35F2	0.415814	5.60286e-05	0.00187259
533	EHMT2	0.415284	5.73926e-05	0.00191459
534	C2orf3	0.415128	5.77988e-05	0.00192454
535	PTX3	0.414647	5.90703e-05	0.00196321
536	CDCA7L	0.414177	6.0338e-05	0.0020016
537	FANCL	0.414167	6.03664e-05	0.00199882
538	THOC4	0.413871	6.11771e-05	0.00202191
539	NUDCD1	0.413831	6.12872e-05	0.0020218
540	STAM	0.413822	6.13123e-05	0.00201889
541	C1orf2	0.413808	6.13518e-05	0.00201646
542	JMJD6	0.413259	6.28885e-05	0.00206316
543	TMEM20	0.412921	6.38529e-05	0.00209095
544	MAPKAPK5	0.412697	6.44984e-05	0.00210821
545	DDX39	0.412544	6.4943e-05	0.00211886
546	MEX3A	0.412499	6.50757e-05	0.0021193
547	COPS7B	0.412077	6.63189e-05	0.00215585
548	ZNF207	0.412053	6.63903e-05	0.00215424
549	LRRC40	0.41183	6.70592e-05	0.00217199
550	KIAA0406	0.411349	6.85168e-05	0.00221517
551	HNRNPA2B1	0.411341	6.8543e-05	0.002212
552	AOF2	0.411253	6.88118e-05	0.00221666
553	CKAP2	0.411177	6.90489e-05	0.00222028
554	KIAA1804	0.410907	6.98849e-05	0.00224312
555	PRPS1L1	0.410688	7.05717e-05	0.00226109
556	ZNF639	0.410572	7.09406e-05	0.00226883
557	PDCD11	0.410301	7.18016e-05	0.00229225
558	CCL7	0.409728	7.36597e-05	0.00234736
559	SEH1L	0.409417	7.46853e-05	0.00237579
560	RP5-1077B9.4	0.409027	7.59933e-05	0.00241309
561	SMARCB1	0.408942	7.62802e-05	0.00241789
562	NR2C2	0.408664	7.72275e-05	0.00244357
563	SLC16A10	0.408575	7.75333e-05	0.0024489
564	MAD2L2	0.408061	7.93194e-05	0.00250088
565	RAN	0.40753	8.12039e-05	0.00255577
566	WDR67	0.407447	8.15023e-05	0.00256064
567	TREM1	0.407064	8.28953e-05	0.00259982
568	hCG_25371	0.407026	8.30319e-05	0.00259953
569	ACAA2	0.406797	8.38773e-05	0.00262139
570	15E1.2	0.406739	8.40918e-05	0.00262349
571	PLEKHK1	0.406367	8.54816e-05	0.00266218
572	PCMT1	0.406257	8.58968e-05	0.00267045
573	ASNS	0.4062	8.61132e-05	0.00267251
574	TOMM40	0.405707	8.8001e-05	0.00272635
575	POP1	0.40561	8.83747e-05	0.00273317
576	FSD1L	0.405333	8.94591e-05	0.00276191
577	MYH10	0.405287	8.96394e-05	0.00276269
578	ATP5C1	0.405182	9.00536e-05	0.00277066
579	CEP57	0.40516	9.01395e-05	0.00276853
580	FBL	0.405044	9.0602e-05	0.00277794
581	TRPM2	0.404861	9.13307e-05	0.00279547
582	RRP1B	0.404709	9.19395e-05	0.00280928
583	PRPF4B	0.404344	9.34237e-05	0.00284974
584	RQCD1	0.404103	9.44141e-05	0.00287503
585	LOC401127	0.403815	9.56081e-05	0.00290642
586	SUZ12	0.403662	9.62479e-05	0.00292089
587	YES1	0.403537	9.67787e-05	0.002932
588	BAT1	0.402919	9.94187e-05	0.00300687
589	REPS1	0.402843	9.9752e-05	0.00301184
590	PITPNM2	0.402749	0.000100159	0.00301902
591	CLEC4E	0.402388	0.000101744	0.0030616
592	FAM29A	0.402257	0.000102327	0.00307394
593	AKAP8L	0.402249	0.000102364	0.00306989
594	PEX5	0.402197	0.000102594	0.0030716
595	XPO1	0.402172	0.000102706	0.0030698
596	C6orf60	0.402146	0.000102821	0.00306809
597	SPIN4	0.40213	0.000102895	0.00306516
598	PTPLA	0.402012	0.000103423	0.00307574
599	FAM33A	0.401883	0.000104006	0.00308794
600	C6orf182	0.401679	0.000104927	0.00311011
601	SLC43A3	0.401661	0.000105009	0.00310737
602	GPR63	0.401577	0.000105394	0.00311358
603	GINS3	0.401365	0.000106367	0.00313713
604	BAIAP2L1	0.40077	0.000109146	0.00321376
605	RNMT	0.400608	0.000109912	0.00323098
606	NUP37	0.400288	0.000111444	0.00327061
607	LOC348180	0.400095	0.000112379	0.00329264
608	IMMT	0.399896	0.000113344	0.00331547
609	FANCE	0.399829	0.000113674	0.00331967
610	PGAM1	0.399765	0.000113992	0.00332348
611	MED30	0.399758	0.000114025	0.00331903
612	C19orf50	0.399508	0.000115259	0.00334948
613	POLS	0.399215	0.000116726	0.00338657
614	TIMM44	0.399056	0.000117528	0.00340429
615	H2AFZ	0.398901	0.00011831	0.0034214
616	SF3B14	0.39856	0.000120062	0.00346642
617	METTL2A	0.398391	0.000120936	0.003486
618	GDI2	0.398349	0.000121153	0.00348662
619	GAL	0.398257	0.000121632	0.00349477
620	EXOSC2	0.397993	0.000123016	0.00352884
621	STRAP	0.397989	0.000123041	0.00352389
622	E2F3	0.397638	0.000124904	0.00357148
623	BYSL	0.397487	0.000125718	0.003589
624	ACY1L2	0.397366	0.00012637	0.00360185
625	SLC7A5	0.397053	0.000128074	0.0036446
626	EIF2B3	0.396633	0.000130394	0.00370468
627	C2orf51	0.396203	0.000132806	0.00376721
628	PFN2	0.396184	0.000132915	0.00376431
629	C6orf168	0.395965	0.000134162	0.00379359
630	GPRIN1	0.395895	0.000134564	0.00379893
631	MRPL15	0.395776	0.000135245	0.00381211
632	ARNTL2	0.395662	0.000135907	0.00382471
633	MCM5	0.39537	0.000137603	0.00386634
634	PIGW	0.395323	0.000137878	0.00386797
635	PRNPIP	0.395094	0.000139229	0.00389973
636	DDX10	0.395085	0.000139281	0.00389506
637	PRPF3	0.394358	0.000143648	0.00401088
638	PSMD11	0.394271	0.000144182	0.00401948
639	ZCCHC11	0.394262	0.000144236	0.00401471
640	SERPINB5	0.39362	0.000148213	0.00411897
641	C16orf75	0.393413	0.000149514	0.00414867
642	LONP1	0.393039	0.000151897	0.00420823
643	EIF2C2	0.392954	0.000152444	0.00421682
644	SLC6A15	0.392818	0.000153315	0.00423435
645	FBXO41	0.39273	0.00015389	0.00424364
646	STAC	0.392644	0.000154447	0.00425243
647	ARL6IP6	0.392492	0.000155438	0.0042731
648	MTCH2	0.392434	0.000155818	0.00427696
649	CDK8	0.392381	0.000156167	0.00427995
650	HSD17B12	0.39233	0.000156507	0.00428267
651	TCP1	0.392302	0.000156691	0.00428112
652	RAB9B	0.39223	0.000157165	0.0042875
653	NCAPD3	0.392181	0.000157491	0.00428983
654	NFKBIL2	0.392165	0.000157596	0.00428614
655	HN1	0.392127	0.000157849	0.00428646
656	ARMC1	0.39184	0.000159769	0.00433201
657	RIF1	0.391701	0.000160704	0.00435072
658	SF3B3	0.391189	0.000164202	0.00443868
659	XPOT	0.391086	0.000164908	0.00445102
660	NRD1	0.390936	0.000165951	0.00447239
661	C10orf18	0.390646	0.000167984	0.00452034
662	DDC	0.390616	0.000168192	0.00451911
663	LLGL1	0.390528	0.000168811	0.00452891
664	MRPL3	0.390332	0.000170208	0.00455953
665	C1orf106	0.390181	0.000171284	0.00458147
666	EP400NL	0.390087	0.000171961	0.00459266
667	PRPS2	0.389641	0.000175198	0.00467212
668	RRP9	0.389366	0.000177222	0.00471903
669	TAF4B	0.389347	0.000177359	0.00471563
670	VDAC3	0.389235	0.000178187	0.00473059
671	ATP6V0A2	0.388834	0.000181197	0.00480334
672	PRMT1	0.388769	0.000181689	0.00480923
673	CDC25B	0.388699	0.000182212	0.00481592
674	ANKRD41	0.388545	0.000183391	0.0048399
675	SLC25A39	0.388115	0.000186696	0.00491982
676	CCDC82	0.387659	0.00019027	0.00500661
677	EIF5B	0.387526	0.000191324	0.00502692
678	LENEP	0.387226	0.000193714	0.00508222
679	RNF8	0.387025	0.000195335	0.00511721
680	DDX47	0.386987	0.000195642	0.00511772
681	SNRPB	0.386958	0.000195882	0.0051165
682	PSIP1	0.386937	0.00019605	0.00511336
683	TRDMT1	0.386691	0.000198056	0.00515814
684	DBF4B	0.386684	0.000198117	0.0051522
685	EMG1	0.386658	0.00019833	0.00515022
686	FMNL2	0.386358	0.000200806	0.00520692
687	CEBPE	0.386046	0.000203408	0.00526674
688	SMARCA4	0.3859	0.000204642	0.00529099
689	SNRPA	0.385821	0.000205306	0.00530047
690	RRP1	0.385802	0.000205472	0.00529707
691	SRD5A1	0.385792	0.000205556	0.00529158
692	GK3P	0.385627	0.000206956	0.00531994
693	NUP43	0.385624	0.000206987	0.00531305
694	ISY1	0.385503	0.000208022	0.00533196
695	WDR74	0.38509	0.000211585	0.00541549
696	CYB5R4	0.384936	0.000212931	0.0054421
697	TACC3	0.384811	0.000214034	0.00546246
698	C20orf27	0.384659	0.000215371	0.00548874
699	CNKSR3	0.38456	0.000216248	0.0055032
700	CCDC88A	0.384362	0.000218016	0.00554029
701	KARS	0.384234	0.000219167	0.00556159
702	NUPL1	0.384208	0.0002194	0.0055596
703	TNFSF5IP1	0.384021	0.000221089	0.00559444
704	DCUN1D5	0.383955	0.000221688	0.00560163
705	SGCB	0.383682	0.000224184	0.00565667
706	CDK2AP1	0.38359	0.000225033	0.00567006
707	TUBGCP4	0.383536	0.000225532	0.00567461
708	BRMS1L	0.383501	0.000225855	0.00567473
709	NRF1	0.383263	0.000228067	0.00572222
710	HDAC2	0.383237	0.000228313	0.00572035
711	AGK	0.383157	0.00022906	0.005731
712	BAP1	0.383041	0.000230149	0.00575017
713	LOC81691	0.383004	0.0002305	0.00575089
714	USP5	0.382955	0.000230957	0.00575421
715	MGC4172	0.38292	0.000231287	0.00575438
716	E2F5	0.382844	0.000232007	0.00576425
717	EEF1E1	0.382755	0.000232851	0.00577717
718	MLF1	0.382312	0.000237108	0.00587461
719	C1orf41	0.381586	0.000244225	0.00604253
720	DSCR2	0.381535	0.000244731	0.00604664
721	PNN	0.381415	0.000245929	0.00606783
722	PDK1	0.381237	0.000247725	0.0061037
723	GJA7	0.380931	0.000250816	0.00617133
724	C19orf40	0.380855	0.000251597	0.00618199
725	CCDC5	0.380612	0.000254095	0.00623477
726	RBM38	0.3806	0.000254219	0.00622923
727	MRPL39	0.380591	0.000254307	0.00622284
728	KIF3C	0.380318	0.000257137	0.00628346
729	MCCC1	0.379981	0.000260677	0.00636124
730	MLSTD2	0.379978	0.000260712	0.00635338
731	IPO9	0.379931	0.000261208	0.00635679
732	PLEKHG1	0.379709	0.00026356	0.00640527
733	UCHL5	0.379699	0.000263665	0.00639908
734	NT5C3L	0.379658	0.000264111	0.00640118
735	SPATS2	0.37947	0.000266123	0.00644118
736	INPP5B	0.379457	0.000266263	0.00643584
737	TOMM34	0.379308	0.000267877	0.00646607
738	WDR12	0.379108	0.00027005	0.0065097
739	GSTP1	0.37899	0.000271339	0.00653195
740	C12orf24	0.378786	0.00027358	0.006577
741	POLD3	0.378703	0.000274497	0.00659014
742	SLC16A1	0.378554	0.000276148	0.00662086
743	ORC3L	0.378552	0.000276174	0.00661259
744	TFRC	0.378276	0.000279261	0.00667754
745	HSPA8	0.378238	0.000279689	0.00667878
746	PLEKHG2	0.378125	0.000280964	0.00670025
747	RDX	0.377727	0.000285497	0.00679926
748	IMPDH1	0.377699	0.000285824	0.00679795
749	FUS	0.377679	0.000286048	0.00679422
750	TTC27	0.377603	0.000286933	0.00680616
751	CSTF2	0.377474	0.000288415	0.00683221
752	C16orf52	0.377357	0.00028978	0.00685544
753	FTSJ1	0.377203	0.000291579	0.00688886
754	ANAPC7	0.377178	0.000291867	0.00688651
755	TGIF2	0.377174	0.000291921	0.00687867
756	CHTF18	0.376837	0.000295894	0.00696308
757	UCK2	0.376805	0.00029627	0.00696273
758	ATP6V1C2	0.376516	0.000299716	0.00703445
759	ASXL1	0.375845	0.000307875	0.00721643
760	ZW10	0.375755	0.000308982	0.00723287
761	CCDC59	0.375115	0.000316985	0.00741047
762	UCHL1	0.375065	0.000317615	0.00741545
763	RRP12	0.374917	0.000319494	0.00744956
764	MTFR1	0.374915	0.000319514	0.00744028
765	SULT4A1	0.374579	0.000323823	0.00753078
766	KLHL23	0.374231	0.00032834	0.00762588
767	PKN1	0.373969	0.000331778	0.00769569
768	EXDL1	0.373968	0.000331794	0.00768606
769	DHX36	0.373877	0.000332997	0.00770391
770	PUS7	0.373835	0.000333546	0.0077066
771	ATP11C	0.373377	0.000339664	0.00783778
772	PRPSAP2	0.373356	0.000339944	0.0078341
773	DIAPH3	0.373069	0.000343834	0.00791352
774	SMG5	0.373004	0.000344727	0.00792383
775	PARP1	0.37297	0.000345194	0.00792434
776	NOL5A	0.372832	0.000347075	0.00795728
777	NUFIP1	0.372808	0.000347404	0.00795456
778	ZNF738	0.372779	0.000347813	0.00795371
779	SMYD2	0.372772	0.000347906	0.00794565
780	RP11-11C5.2	0.372565	0.00035077	0.00800078
781	CXCL1	0.372162	0.000356401	0.00811883
782	ONECUT2	0.371551	0.000365101	0.0083064
783	CABYR	0.371253	0.000369416	0.00839384
784	PARL	0.371208	0.00037007	0.00839799
785	PWP1	0.371095	0.000371711	0.00842451
786	FAM92A3	0.370761	0.000376632	0.00852519
787	CEACAM20	0.37074	0.000376948	0.0085215
788	MLLT10	0.370665	0.000378057	0.00853574
789	FMR1	0.370496	0.000380574	0.0085817
790	NRM	0.370444	0.000381354	0.00858843
791	MARCO	0.370369	0.000382479	0.00860289
792	TIA1	0.370252	0.000384242	0.00863163
793	SFPQ	0.370113	0.000386344	0.00866791
794	UGT8	0.370043	0.000387407	0.00868083
795	PPP5C	0.369583	0.000394456	0.00882768
796	SLCO4C1	0.369494	0.000395839	0.00884752
797	GPR180	0.369401	0.000397277	0.00886854
798	KATNA1	0.36925	0.000399629	0.00890987
799	C2orf13	0.369213	0.000400205	0.00891156
800	CDC37	0.369212	0.000400231	0.00890102
801	USP31	0.36892	0.000404824	0.00899194
802	LRRCC1	0.368679	0.00040865	0.00906563
803	FUNDC2	0.368647	0.000409165	0.00906575
804	TTLL4	0.368643	0.000409233	0.009056
805	DSN1	0.368638	0.000409309	0.00904644
806	UNG	0.36854	0.000410884	0.00906999
807	LOXL3	0.368471	0.000411984	0.00908303
808	FAM92A1	0.368315	0.000414507	0.00912735
809	SEC61A2	0.368086	0.000418219	0.00919771
810	CEP192	0.368068	0.000418521	0.00919301
811	CASP8AP2	0.367896	0.000421332	0.00924336
812	MDN1	0.367742	0.000423856	0.0092873
813	CBS	0.367625	0.000425801	0.00931844
814	TMEM105	0.367594	0.00042631	0.00931815
815	ZNF519	0.367301	0.000431202	0.00941351
816	MRTO4	0.367224	0.000432498	0.00943026
817	RPUSD3	0.367175	0.000433312	0.00943645
818	MTCP1	0.36702	0.000435944	0.00948217
819	ZNF598	0.366967	0.000436828	0.00948983
820	C6orf148	0.366752	0.000440506	0.00955808
821	RPIA	0.366736	0.000440766	0.00955207
822	RNF138	0.366558	0.00044383	0.0096068
823	UCHL5IP	0.366506	0.000444725	0.00961448
824	RDM1	0.36648	0.000445175	0.00961255
825	MPP6	0.366255	0.000449068	0.00968486
826	BID	0.366046	0.00045272	0.00975182
827	ZNF259	0.365964	0.000454162	0.00977107
828	RPA1	0.365772	0.000457549	0.00983207
829	HMBS	0.365569	0.000461167	0.00989786
830	PTBP1	0.365442	0.000463421	0.00993427
831	JOSD1	0.365426	0.000463722	0.00992879
832	EIF2S2	0.365341	0.000465248	0.0099495
833	GTF2IRD1	0.365237	0.000467121	0.00997756
834	GOLT1B	0.365195	0.000467868	0.00998155
835	POLR2H	0.365157	0.000468562	0.0099844
836	ZNF454	0.365136	0.000468935	0.00998042
837	XYLB	0.365117	0.000469292	0.0099761
838	CCT8	0.364803	0.000475002	0.0100854
839	NAT10	0.364587	0.000478975	0.0101577
840	CCT7	0.364544	0.000479775	0.0101626
841	DDX18	0.364387	0.000482688	0.0102121
842	GCN5L2	0.364197	0.000486234	0.0102749
843	OR9I1	0.363933	0.000491203	0.0103676
844	PSMD14	0.363752	0.00049462	0.0104274
845	IRAK1	0.363716	0.000495316	0.0104297
846	GPR158	0.363482	0.000499777	0.0105112
847	UBE2E3	0.363373	0.000501889	0.0105432
848	C10orf38	0.363363	0.000502072	0.0105346
849	POLR1B	0.363235	0.000504555	0.0105743
850	BTG3	0.363195	0.000505321	0.0105779
851	AZI1	0.363192	0.000505382	0.0105668
852	TMEM39B	0.363125	0.000506673	0.0105813
853	FGD1	0.362951	0.000510074	0.0106399
854	SLC25A19	0.362864	0.000511786	0.0106631
855	OPA1	0.36283	0.000512449	0.0106644
856	CHD1L	0.362624	0.000516514	0.0107365
857	CLEC4D	0.36262	0.000516577	0.0107253
858	EXOSC8	0.362585	0.00051728	0.0107274
859	RNGTT	0.362578	0.000517421	0.0107178
860	NUP188	0.362404	0.000520879	0.0107769
861	TM4SF1	0.362258	0.000523797	0.0108247
862	ARHGEF4	0.361947	0.000530053	0.0109413
863	ZRF1	0.361829	0.000532458	0.0109782
864	PELP1	0.361611	0.00053692	0.0110574
865	PYROXD1	0.361545	0.000538265	0.0110723
866	KIAA1841	0.360918	0.000551281	0.011327
867	CSTF3	0.360759	0.000554637	0.0113828
868	DPM1	0.36063	0.000557371	0.0114258
869	FUSIP1	0.360503	0.000560062	0.0114678
870	C6orf114	0.360451	0.000561167	0.0114772
871	UBXD4	0.360048	0.000569837	0.0116411
872	ENDOGL1	0.360034	0.000570134	0.0116339
873	DARS	0.359364	0.000584821	0.0119199
874	NSUN5	0.359097	0.000590763	0.0120273
875	YWHAE	0.359051	0.000591807	0.0120347
876	SLC7A11	0.359044	0.000591967	0.0120243
877	MTRF1L	0.359004	0.000592851	0.0120285
878	TULP3	0.358817	0.000597054	0.0121
879	HIRA	0.358812	0.000597175	0.0120887
880	CLK2	0.358641	0.000601063	0.0121536
881	SLC2A6	0.358507	0.000604099	0.0122012
882	SCHIP1	0.358495	0.000604377	0.012193
883	ARG2	0.358465	0.000605065	0.012193
884	NARF	0.358345	0.000607818	0.0122346
885	DDHD2	0.358171	0.000611821	0.0123013
886	LOC90379	0.358023	0.00061524	0.0123561
887	NSUN2	0.358018	0.000615371	0.0123448
888	LRP8	0.357864	0.000618941	0.0124025
889	CCT3	0.357823	0.000619909	0.0124079
890	WDR53	0.357818	0.000620017	0.0123962
891	MRPL19	0.357781	0.000620904	0.0124
892	ATF7IP	0.357742	0.000621812	0.0124042
893	AKAP3	0.35761	0.000624898	0.0124518
894	ZNF674	0.35758	0.000625618	0.0124522
895	PDCD10	0.357281	0.000632692	0.012579
896	HPDL	0.35721	0.000634391	0.0125987
897	CLIP2	0.357206	0.000634488	0.0125866
898	SPAST	0.35717	0.00063535	0.0125897
899	LRP12	0.357156	0.000635686	0.0125824
900	UTP18	0.357102	0.000636965	0.0125937
901	PSMB6	0.356801	0.000644219	0.012723
902	NPM3	0.356567	0.00064992	0.0128213
903	TTC26	0.356407	0.000653845	0.0128845
904	ATP13A3	0.356304	0.00065636	0.0129198
905	YIF1B	0.356176	0.000659536	0.012968
906	FNBP4	0.355671	0.000672134	0.0132011
907	MLF1IP	0.355562	0.00067487	0.0132402
908	KIAA1009	0.355561	0.000674913	0.0132265
909	VPS72	0.355294	0.000681684	0.0133445
910	EIF3M	0.354725	0.000696332	0.0136163
911	SMC3	0.354664	0.000697932	0.0136326
912	CCL8	0.354663	0.000697954	0.0136181
913	GLRX3	0.354589	0.000699881	0.0136408
914	ZC3H12C	0.35443	0.000704036	0.0137068
915	TPM3	0.354213	0.000709766	0.0138032
916	PTPMT1	0.354065	0.000713674	0.0138641
917	ABCF1	0.354008	0.000715203	0.0138787
918	DBN1	0.353814	0.000720385	0.013964
919	NSUN5C	0.353756	0.00072194	0.013979
920	MARS	0.353753	0.000722014	0.0139652
921	MICALL1	0.353676	0.000724107	0.0139905
922	LYCAT	0.353661	0.000724508	0.0139831
923	PPIL5	0.353526	0.000728158	0.0140383
924	C3orf37	0.353481	0.000729363	0.0140463
925	VAC14	0.353349	0.000732957	0.0141003
926	CDKN2D	0.3533	0.000734296	0.0141108
927	AS3MT	0.353242	0.000735868	0.0141258
928	DPF1	0.353206	0.000736853	0.0141295
929	DERA	0.353194	0.000737204	0.014121
930	CCDC128	0.353162	0.000738064	0.0141223
931	C20orf20	0.353011	0.000742213	0.0141865
932	MAP4K4	0.352622	0.000753024	0.0143777
933	KIF1A	0.352599	0.000753666	0.0143745
934	KRT6C	0.352534	0.000755458	0.0143933
935	RANGAP1	0.352423	0.000758574	0.0144372
936	GPR89A	0.352264	0.00076308	0.0145075
937	TCOF1	0.352169	0.000765749	0.0145427
938	E2F6	0.351915	0.000772994	0.0146647
939	TAF11	0.351893	0.000773633	0.0146612
940	CNIH4	0.351839	0.000775161	0.0146745
941	TMEM108	0.351656	0.000780436	0.0147587
942	TFDP3	0.351614	0.000781637	0.0147657
943	MED12	0.351509	0.000784667	0.0148073
944	KIAA1333	0.351495	0.00078508	0.0147994
945	YARS	0.351356	0.000789117	0.0148598
946	ANAPC1	0.351149	0.000795171	0.0149579
947	C6orf157	0.350818	0.000804958	0.0151261
948	ANKRD7	0.350811	0.000805167	0.0151141
949	API5	0.350808	0.000805254	0.0150998
950	OR7E91P	0.350806	0.000805305	0.0150849
951	C6orf162	0.350634	0.000810429	0.0151649
952	PDIA6	0.3505	0.000814437	0.0152239
953	SLC26A10	0.350261	0.00082163	0.0153423
954	FADS1	0.350241	0.000822246	0.0153377
955	SF3B2	0.350176	0.000824202	0.0153581
956	PDE7A	0.350097	0.000826601	0.0153867
957	PPM1E	0.350081	0.000827089	0.0153797
958	WNK1	0.349588	0.000842206	0.0156445
959	TTC13	0.349389	0.000848389	0.0157429
960	FAM24B	0.349358	0.000849342	0.0157442
961	LTBR	0.34931	0.000850862	0.015756
962	TOE1	0.348812	0.000866514	0.0160292
963	TFR2	0.348804	0.000866794	0.0160177
964	LRPPRC	0.348735	0.000868987	0.0160416
965	REEP2	0.348631	0.000872276	0.0160856
966	TMEM148	0.348631	0.000872296	0.0160694
967	CEBPZ	0.348588	0.000873663	0.0160779
968	PLA2G7	0.348563	0.000874471	0.0160762
969	BCL11A	0.348262	0.000884139	0.0162372
970	SIN3B	0.348259	0.00088424	0.0162223
971	RAX	0.348026	0.000891801	0.0163442
972	BAG2	0.34791	0.000895584	0.0163966
973	LYRM4	0.347761	0.00090046	0.016469
974	KPNA4	0.347664	0.000903681	0.0165109
975	CPSF3	0.347629	0.000904826	0.0165149
976	PVR	0.347589	0.000906134	0.0165219
977	CENPM	0.347484	0.000909608	0.0165683
978	KLHDC3	0.347477	0.000909847	0.0165557
979	ELAVL2	0.347233	0.000917993	0.0166869
980	FAM90A1	0.347129	0.000921456	0.0167327
981	RTTN	0.34706	0.000923768	0.0167576
982	C1QBP	0.347016	0.00092527	0.0167678
983	INSRR	0.346967	0.000926911	0.0167805
984	KRT6A	0.346931	0.000928142	0.0167857
985	SMC1B	0.346734	0.000934811	0.0168892
986	MTERFD1	0.346575	0.000940241	0.0169701
987	C12orf30	0.346543	0.000941316	0.0169723
988	TEX10	0.346378	0.000946969	0.0170569
989	NUP107	0.346241	0.000951716	0.0171251
990	POLR3G	0.346189	0.000953497	0.0171399
991	MSL-1	0.345598	0.000974179	0.017494
992	DZIP1	0.345416	0.000980619	0.0175919
993	C1orf59	0.344981	0.000996177	0.017853
994	DOT1L	0.344943	0.000997562	0.0178599
995	SCNM1	0.344914	0.000998586	0.0178603
996	C1orf79	0.344869	0.00100022	0.0178715
997	ACOT7	0.344611	0.00100961	0.0180212
998	ZNF74	0.344581	0.00101069	0.0180225
999	ZNF367	0.344497	0.00101375	0.0180589
1000	C1orf121	0.34441	0.00101695	0.0180979
1001	TFDP2	0.344197	0.00102478	0.018219
1002	SLC39A14	0.344094	0.0010286	0.0182686
1003	CCKBR	0.34395	0.00103395	0.0183455
1004	DTD1	0.343679	0.0010441	0.0185071
1005	LOC145814	0.3436	0.00104707	0.0185413
1006	PFDN4	0.343473	0.0010519	0.0186082
1007	SLC25A15	0.343377	0.00105551	0.0186535
1008	C19orf59	0.343268	0.00105966	0.0187083
1009	NEU3	0.343249	0.00106039	0.0187028
1010	SGPP2	0.343202	0.00106217	0.0187156
1011	KIAA0841	0.343177	0.00106314	0.0187141
1012	TYK2	0.343163	0.00106367	0.018705
1013	PRKD3	0.342899	0.0010738	0.0188645
1014	WDR85	0.342899	0.00107383	0.0188465
1015	XTP3TPA	0.342735	0.00108016	0.0189389
1016	C10orf12	0.342671	0.00108263	0.0189636
1017	BRD9	0.342651	0.00108343	0.018959
1018	SLC6A11	0.342402	0.00109315	0.0191103
1019	ACD	0.34232	0.00109636	0.0191476
1020	PAFAH1B1	0.342312	0.00109669	0.0191346
1021	CENPQ	0.3423	0.00109714	0.0191237
1022	C12orf5	0.342279	0.00109797	0.0191194
1023	EIF4EBP1	0.34227	0.00109833	0.019107
1024	HDAC8	0.34218	0.00110186	0.0191498
1025	B3GNT4	0.342128	0.00110392	0.0191668
1026	PPFIA4	0.341638	0.00112349	0.0194877
1027	SLMO2	0.34161	0.00112458	0.0194876
1028	B4GALNT1	0.34155	0.00112701	0.0195107
1029	C9orf165	0.341328	0.001136	0.0196472
1030	MRPL9	0.341209	0.00114082	0.0197115
1031	ADMR	0.340963	0.00115088	0.0198661
1032	POLD1	0.340478	0.00117099	0.0201936
1033	AHSA1	0.340396	0.0011744	0.0202329
1034	RNF166	0.340301	0.00117841	0.0202823
1035	RDBP	0.340297	0.00117855	0.0202652
1036	NT5C2	0.340135	0.00118539	0.0203631
1037	C1orf163	0.340061	0.00118852	0.0203972
1038	C21orf58	0.340059	0.00118857	0.0203785
1039	SUHW3	0.33981	0.00119917	0.0205404
1040	WBP11	0.339804	0.00119942	0.020525
1041	PRPF8	0.339684	0.00120454	0.0205928
1042	KLHDC4	0.33967	0.00120514	0.0205832
1043	SMNDC1	0.339539	0.00121077	0.0206597
1044	EWSR1	0.339233	0.00122401	0.0208655
1045	ARD1B	0.339121	0.00122889	0.0209287
1046	HNRPA3	0.339024	0.00123311	0.0209805
1047	VARS	0.338994	0.00123443	0.020983
1048	THOP1	0.338677	0.00124835	0.0211993
1049	EIF4G1	0.338363	0.0012623	0.0214159
1050	TNPO2	0.338236	0.00126802	0.0214924
1051	YWHAQ	0.338101	0.00127406	0.0215742
1052	USP12	0.337987	0.00127921	0.0216409
1053	ZYG11A	0.337863	0.00128485	0.0217157
1054	RPS2	0.337729	0.00129093	0.0217977
1055	KRT6B	0.337544	0.00129941	0.0219202
1056	FAM122C	0.337499	0.00130147	0.0219341
1057	POLB	0.337195	0.00131549	0.0221495
1058	HNRPLL	0.337107	0.00131959	0.0221975
1059	PFDN2	0.337103	0.00131978	0.0221798
1060	MED18	0.337066	0.00132147	0.0221873
1061	CDKAL1	0.337033	0.00132304	0.0221926
1062	STRN	0.336816	0.00133316	0.0223414
1063	BRUNOL4	0.336495	0.00134834	0.0225746
1064	FBXO11	0.336167	0.00136395	0.0228145
1065	SPAG9	0.336153	0.00136461	0.0228041
1066	SNX5	0.335973	0.00137329	0.0229276
1067	RPSAP15	0.335706	0.00138622	0.0231219
1068	TACSTD1	0.335618	0.00139051	0.0231718
1069	KIAA0947	0.335606	0.00139106	0.0231593
1070	TUBE1	0.335584	0.00139217	0.023156
1071	ART3	0.335276	0.00140729	0.0233857
1072	C1orf51	0.335058	0.00141805	0.0235426
1073	MYBL1	0.334957	0.00142306	0.0236037
1074	UPF2	0.334855	0.00142815	0.0236661
1075	FAM124A	0.334655	0.00143817	0.0238099
1076	DDX55	0.334643	0.0014388	0.0237983
1077	PPP1CC	0.33459	0.00144147	0.0238204
1078	DEPDC7	0.334456	0.0014482	0.0239095
1079	DLGAP1	0.3344	0.00145104	0.0239341
1080	AYTL2	0.334363	0.00145294	0.0239432
1081	EMD	0.334264	0.00145797	0.0240039
1082	METTL5	0.334182	0.00146215	0.0240506
1083	HNRNPR	0.33415	0.0014638	0.0240555
1084	SR140	0.334108	0.00146594	0.0240684
1085	RNF12	0.334043	0.00146929	0.0241012
1086	BCL2L11	0.333995	0.00147173	0.024119
1087	ZMYND19	0.333833	0.00148004	0.024233
1088	CEP170L	0.333741	0.00148481	0.0242886
1089	TLX1	0.333645	0.00148979	0.0243478
1090	RFC5	0.333579	0.00149322	0.0243815
1091	FARSB	0.33351	0.00149682	0.0244179
1092	RSRC1	0.333501	0.00149729	0.0244033
1093	MYC	0.33345	0.00149996	0.0244244
1094	EDG4	0.333287	0.00150848	0.0245407
1095	DUS4L	0.333187	0.00151372	0.0246035
1096	PIAS2	0.332789	0.00153483	0.0249238
1097	MEX3C	0.332751	0.00153685	0.024934
1098	CDK5R1	0.33241	0.00155518	0.0252084
1099	CHCHD3	0.332326	0.00155972	0.025259
1100	NFATC3	0.332069	0.00157368	0.0254619
1101	VTA1	0.332034	0.0015756	0.0254698
1102	PES1	0.332032	0.00157567	0.0254478
1103	THUMPD2	0.331736	0.00159194	0.0256873
1104	KCTD13	0.331447	0.00160792	0.0259216
1105	FAM19A3	0.331242	0.00161937	0.0260826
1106	C16orf80	0.331211	0.0016211	0.026087
1107	PSMD13	0.33084	0.00164202	0.0263997
1108	PPP2R5D	0.3308	0.00164425	0.0264118
1109	SLCO5A1	0.330793	0.00164468	0.0263949
1110	BCAT1	0.330661	0.00165219	0.0264916
1111	TSSC1	0.330524	0.00165998	0.0265926
1112	DUS3L	0.330388	0.00166779	0.0266937
1113	CCDC43	0.330302	0.00167275	0.026749
1114	RAD18	0.330161	0.00168091	0.0268554
1115	LOC204010	0.330107	0.00168404	0.0268813
1116	DDEF1	0.329981	0.00169137	0.0269741
1117	HTRA2	0.329933	0.00169416	0.0269944
1118	PAK1IP1	0.329889	0.00169675	0.0270116
1119	CUEDC2	0.329789	0.00170255	0.0270797
1120	EIF2S1	0.329715	0.0017069	0.0271246
1121	RAD52	0.329512	0.00171884	0.02729
1122	CNOT10	0.329441	0.00172307	0.0273328
1123	RSU1	0.329357	0.00172805	0.0273875
1124	DDX27	0.329308	0.00173098	0.0274095
1125	B4GALT2	0.329257	0.00173399	0.0274327
1126	ANKS6	0.329187	0.00173818	0.0274747
1127	ERAL1	0.329053	0.00174618	0.0275767
1128	SNRPC	0.329045	0.00174664	0.0275595
1129	MMP1	0.328938	0.00175311	0.027637
1130	STK38L	0.328862	0.00175766	0.0276843
1131	SOD2	0.328715	0.00176654	0.0277997
1132	USP28	0.328655	0.00177018	0.0278322
1133	CACYBP	0.328528	0.0017779	0.027929
1134	HRASLS	0.328376	0.00178717	0.0280499
1135	TM4SF19	0.328329	0.00179008	0.0280709
1136	FIP1L1	0.328002	0.00181018	0.028361
1137	ZDHHC13	0.327945	0.00181374	0.0283919
1138	WHSC1	0.327939	0.0018141	0.0283727
1139	PRKRIR	0.327785	0.00182365	0.0284969
1140	MAPK7	0.32762	0.00183396	0.0286329
1141	NOL11	0.327511	0.00184082	0.0287148
1142	CCDC124	0.3275	0.00184154	0.0287009
1143	C1orf77	0.327253	0.0018571	0.0289181
1144	TOP3A	0.327249	0.00185737	0.0288972
1145	KCNN1	0.326808	0.00188548	0.0293089
1146	HNRPD	0.326592	0.0018994	0.0294995
1147	RNASEH2B	0.326571	0.00190077	0.0294951
1148	GLMN	0.326417	0.00191077	0.0296244
1149	GTF3C3	0.32617	0.00192686	0.0298479
1150	LEMD1	0.326142	0.00192872	0.0298508
1151	KRT5	0.326061	0.00193402	0.0299068
1152	MEX3B	0.325987	0.00193886	0.0299556
1153	ARMC8	0.325737	0.00195542	0.0301853
1154	USP13	0.325733	0.00195569	0.0301634
1155	KLHL7	0.325725	0.00195624	0.0301457
1156	TMEM68	0.325588	0.00196532	0.0302594
1157	ZNF391	0.325565	0.00196684	0.0302567
1158	ST6GALNAC5	0.32556	0.00196719	0.0302359
1159	CPOX	0.32538	0.00197921	0.0303945
1160	CDCP1	0.325221	0.0019899	0.0305324
1161	AFG3L2	0.32516	0.00199403	0.0305694
1162	TBC1D7	0.325	0.00200486	0.030709
1163	PITRM1	0.324851	0.00201505	0.0308386
1164	ADAR	0.324636	0.00202972	0.0310364
1165	GNB3	0.324497	0.0020393	0.0311562
1166	RASGEF1B	0.32447	0.00204114	0.0311576
1167	C13orf34	0.324377	0.00204756	0.0312288
1168	CTRL	0.324371	0.002048	0.0312088
1169	LIG1	0.324236	0.00205735	0.0313244
1170	MARK3	0.324008	0.00207327	0.0315399
1171	RRAS2	0.323953	0.00207712	0.0315714
1172	C6orf159	0.323948	0.00207743	0.0315494
1173	RBM8A	0.323754	0.00209109	0.0317297
1174	KHDRBS1	0.323743	0.00209186	0.0317144
1175	SLC22A16	0.323618	0.00210067	0.0318208
1176	UBL4A	0.323516	0.00210793	0.0319037
1177	HNRPAB	0.323403	0.00211597	0.0319982
1178	LOC137886	0.323377	0.00211781	0.0319989
1179	CBX3	0.323335	0.00212081	0.032017
1180	FDPSL2A	0.323323	0.0021217	0.0320033
1181	HK3	0.323123	0.00213602	0.0321922
1182	NUDC	0.323115	0.00213655	0.0321729
1183	ZC3HC1	0.323085	0.00213874	0.0321787
1184	ERCC3	0.322938	0.00214936	0.0323111
1185	TUBGCP3	0.322434	0.00218607	0.0328353
1186	CNTROB	0.32235	0.0021922	0.0328996
1187	GNB4	0.3222	0.00220328	0.0330381
1188	PXMP2	0.322177	0.00220495	0.0330354
1189	CLP1	0.322103	0.00221045	0.0330898
1190	ALS2CR4	0.322079	0.00221227	0.0330893
1191	POLR2E	0.321788	0.0022339	0.0333849
1192	CFDP1	0.321746	0.00223707	0.0334042
1193	LOC203547	0.321713	0.00223957	0.0334135
1194	SOCS7	0.321685	0.00224166	0.0334167
1195	KIAA0020	0.321637	0.00224524	0.033442
1196	KIAA1909	0.321597	0.00224823	0.0334586
1197	CDK3	0.321576	0.00224987	0.0334551
1198	C14orf145	0.321499	0.00225565	0.033513
1199	ECEL1	0.321388	0.00226405	0.0336098
1200	STAG1	0.321272	0.00227282	0.0337119
1201	GSPT1	0.321239	0.00227536	0.0337214
1202	UPF3B	0.321205	0.00227797	0.0337321
1203	THOC1	0.321057	0.00228921	0.0338705
1204	TNF	0.320895	0.00230167	0.0340265
1205	DAND5	0.320852	0.00230493	0.0340465
1206	FAM27E3	0.320792	0.00230957	0.0340868
1207	TUBB6	0.32036	0.00234312	0.0345533
1208	POT1	0.320035	0.0023686	0.0349001
1209	FSD1	0.319976	0.00237325	0.0349397
1210	SCN5A	0.319949	0.00237537	0.0349421
1211	PRPF19	0.319943	0.00237592	0.0349213
1212	TYRO3	0.319755	0.00239083	0.0351115
1213	CCDC67	0.31956	0.00240633	0.0353101
1214	HCFC1	0.31947	0.00241357	0.0353871
1215	RPS6KB2	0.319234	0.00243254	0.035636
1216	ABCC1	0.319211	0.00243443	0.0356343
1217	SACS	0.31918	0.00243693	0.0356416
1218	KHSRP	0.319178	0.0024371	0.0356148
1219	CXXC6	0.318993	0.0024521	0.0358046
1220	METAP1	0.318906	0.00245921	0.0358791
1221	HNRPH3	0.318889	0.00246059	0.0358698
1222	BUD13	0.318796	0.00246817	0.0359509
1223	TKT	0.318642	0.00248079	0.0361052
1224	TAZ	0.318632	0.00248161	0.0360877
1225	RFXAP	0.318627	0.00248204	0.0360644
1226	RASL10B	0.318609	0.00248351	0.0360564
1227	NMT2	0.318597	0.0024845	0.0360415
1228	KIAA0133	0.318596	0.00248459	0.0360134
1229	ZMYM3	0.318445	0.00249709	0.0361652
1230	XAB1	0.318188	0.00251842	0.0364445
1231	ZIC1	0.318062	0.00252891	0.0365665
1232	PIGU	0.318008	0.00253345	0.0366025
1233	TIMM8A	0.317925	0.00254041	0.0366733
1234	FLJ22795	0.317921	0.00254074	0.0366484
1235	ABCE1	0.317859	0.00254598	0.0366943
1236	APBA2	0.317803	0.00255063	0.0367316
1237	CCL13	0.317797	0.00255115	0.0367094
1238	C18orf19	0.317666	0.00256221	0.0368388
1239	DEPDC4	0.317611	0.00256691	0.0368766
1240	HDPY-30	0.317588	0.00256884	0.0368746
1241	TXNRD1	0.317464	0.0025794	0.0369963
1242	ACYP1	0.317457	0.00258	0.0369752
1243	KIAA0907	0.317361	0.00258816	0.0370622
1244	FLJ25006	0.317213	0.00260081	0.0372135
1245	MIZF	0.317018	0.00261766	0.0374245
1246	HNRPM	0.316936	0.0026247	0.0374951
1247	DYM	0.316595	0.00265436	0.0378885
1248	OCA2	0.316581	0.00265555	0.0378751
1249	EXOSC3	0.316573	0.0026563	0.0378555
1250	DSC3	0.316558	0.00265755	0.037843
1251	CARS	0.316508	0.00266201	0.0378762
1252	DMRT1	0.31642	0.00266965	0.0379546
1253	IL28RA	0.316373	0.00267379	0.0379831
1254	TMEM97	0.316342	0.00267658	0.0379926
1255	AXIN1	0.316319	0.00267853	0.03799
1256	TMEM38B	0.316306	0.00267974	0.0379768
1257	MFN1	0.316298	0.00268041	0.0379562
1258	MGC27345	0.316171	0.00269167	0.0380853
1259	TK1	0.316131	0.00269518	0.0381047
1260	MAP3K7	0.315907	0.00271508	0.0383556
1261	KDELC1	0.315768	0.00272753	0.038501
1262	FAM62C	0.315134	0.00278477	0.0392779
1263	FAM27E1	0.31509	0.00278885	0.0393042
1264	DVL3	0.31499	0.00279796	0.0394015
1265	APOBEC3D	0.314954	0.00280127	0.039417
1266	SLC7A1	0.314946	0.00280197	0.0393956
1267	TEX261	0.314886	0.00280751	0.0394424
1268	LSM6	0.314886	0.00280752	0.0394115
1269	IQCB1	0.314714	0.00282332	0.0396021
1270	LRRC23	0.314712	0.0028235	0.0395735
1271	ZNF711	0.314669	0.00282755	0.039599
1272	TCP11L1	0.314486	0.0028445	0.0398052
1273	TRIT1	0.314351	0.00285704	0.0399492
1274	WDR35	0.31426	0.00286559	0.0400374
1275	CDKN2A	0.314229	0.00286845	0.0400459
1276	PCDH8	0.314097	0.00288083	0.0401873
1277	AP1S1	0.313711	0.00291739	0.0406654
1278	C11orf45	0.313632	0.00292492	0.0407385
1279	CALCA	0.31357	0.0029308	0.0407886
1280	RMND5A	0.313414	0.00294574	0.0409643
1281	MTO1	0.313386	0.0029484	0.0409695
1282	tcag7.1260	0.313369	0.00295005	0.0409604
1283	KCNAB3	0.313337	0.00295313	0.0409712
1284	C16orf61	0.313276	0.00295898	0.0410205
1285	AGTPBP1	0.313158	0.00297036	0.0411462
1286	ADAM11	0.313153	0.0029709	0.0411217
1287	LSG1	0.313091	0.00297684	0.0411719
1288	UTP11L	0.313034	0.0029824	0.0412168
1289	CUL2	0.312928	0.00299268	0.0413268
1290	KCNT1	0.312893	0.00299607	0.0413416
1291	AP4M1	0.312872	0.0029981	0.0413375
1292	NLE1	0.312742	0.00301086	0.0414814
1293	CLCN4	0.312719	0.00301306	0.0414797
1294	WDR57	0.312718	0.0030132	0.0414496
1295	CXCL5	0.312651	0.00301976	0.0415077
1296	PAQR4	0.312627	0.0030221	0.0415079
1297	ELAVL1	0.312564	0.0030283	0.0415609
1298	SAE2	0.312527	0.00303195	0.041579
1299	DLL3	0.312308	0.00305352	0.0418426
1300	CDH3	0.312255	0.00305879	0.0418826
1301	CHUK	0.312135	0.00307074	0.0420139
1302	FSCN1	0.311901	0.00309419	0.0423022
1303	TCHP	0.311743	0.00311006	0.0424866
1304	FASTKD1	0.311716	0.00311271	0.0424903
1305	SAP130	0.311562	0.00312824	0.0426696
1306	CCDC93	0.311558	0.00312865	0.0426426
1307	STARD6	0.31151	0.00313351	0.0426761
1308	HMGN4	0.311232	0.0031619	0.0430299
1309	DSC2	0.311211	0.00316401	0.0430257
1310	FLJ36031	0.311169	0.0031683	0.0430512
1311	SCO1	0.311143	0.00317095	0.0430544
1312	FDPS	0.310868	0.00319926	0.0434056
1313	DHX16	0.310827	0.00320349	0.0434299
1314	ICOSLG	0.310759	0.00321056	0.0434927
1315	TRIM59	0.310502	0.00323732	0.0438219
1316	B3GALNT1	0.310399	0.00324806	0.0439339
1317	CCNC	0.310361	0.00325199	0.0439537
1318	MALT1	0.310283	0.00326026	0.044032
1319	LOC399818	0.310196	0.00326933	0.0441212
1320	CHORDC1	0.310187	0.00327032	0.044101
1321	KCNG3	0.309957	0.00329461	0.044395
1322	COTL1	0.309915	0.00329904	0.044421
1323	NUP210	0.309847	0.00330631	0.0444853
1324	ACACA	0.30978	0.00331345	0.0445478
1325	NMB	0.309576	0.00333524	0.0448069
1326	SMYD5	0.309511	0.00334221	0.0448668
1327	NFIL3	0.309349	0.00335969	0.0450674
1328	MGAT4B	0.309283	0.00336684	0.0451293
1329	EXOSC7	0.309276	0.00336755	0.0451049
1330	TMEM14B	0.309132	0.00338314	0.0452797
1331	ANKRD23	0.309058	0.00339121	0.0453536
1332	FAM5B	0.309049	0.00339221	0.045333
1333	ARHGAP19	0.308891	0.00340947	0.0455294
1334	NANP	0.308886	0.00341001	0.0455026
1335	NOL7	0.308673	0.00343336	0.0457798
1336	TDP1	0.30861	0.00344031	0.0458382
1337	AGPS	0.308534	0.00344865	0.045915
1338	NUP98	0.308388	0.00346487	0.0460965
1339	FGF11	0.308308	0.00347375	0.0461802
1340	CARS2	0.308301	0.00347447	0.0461553
1341	LIN54	0.308221	0.00348338	0.0462391
1342	IMPAD1	0.307866	0.00352318	0.0467327
1343	FNTA	0.307796	0.00353108	0.0468026
1344	SSBP1	0.307742	0.00353718	0.0468486
1345	PSMD3	0.307738	0.00353766	0.0468201
1346	SDHA	0.307564	0.00355732	0.0470454
1347	PALB2	0.307532	0.00356091	0.0470579
1348	CCT5	0.307487	0.0035661	0.0470916
1349	KIAA0664	0.307336	0.00358328	0.0472834
1350	USP6NL	0.307085	0.0036121	0.0476284
1351	LOC283345	0.307023	0.00361928	0.0476878
1352	SBK1	0.307004	0.00362142	0.0476807
1353	HDGF	0.306913	0.00363192	0.0477836
1354	UBE1C	0.30685	0.00363924	0.0478446
1355	SPIRE1	0.306715	0.00365491	0.0480151
1356	BAT2	0.306384	0.00369363	0.048488
1357	USP34	0.306035	0.0037348	0.0489924
1358	CCHCR1	0.305958	0.00374402	0.0490773
1359	MKI67IP	0.305789	0.00376407	0.0493038
1360	QSOX2	0.305768	0.00376659	0.0493005
1361	SFXN1	0.305679	0.00377728	0.0494042
1362	MMACHC	0.305673	0.00377799	0.0493772
1363	GNAT2	0.305518	0.00379661	0.0495842
1364	FLJ20628	0.305387	0.00381245	0.0497545
1365	MGC26597	0.305239	0.00383031	0.049951
1366	KDELC2	0.305211	0.00383371	0.0499588
