# Supplementary material for: Increased Aurora B expression reduces substrate phosphorylation and induces chromosomal instability
Source: Front Cell Dev Biol. 2022 Oct 13;10:1018161. doi: 10.3389/fcell.2022.1018161 (PMC9606593; doi:10.3389/fcell.2022.1018161)
Supplement: Supplementary file 3 [file Table1.XLSX]

## Sheet: Sheet1
Table S1. Genes whose expression correlates with AURKB in breast cancer
Gene number	Gene Symbol	Correlation Coefficient	p value	Corrected p value
	AURKB	1	0	0
1	MYBL2	0.946491	2.78244e-11	2.47832e-07
2	AURKA	0.945689	3.21796e-11	1.91082e-07
3	PKMYT1	0.935604	1.69379e-10	7.5433e-07
4	UBE2C	0.918636	1.63492e-09	5.82489e-06
5	BIRC5	0.907767	5.4702e-09	1.6241e-05
6	KIF23	0.898627	1.35346e-08	3.44435e-05
7	C15orf42	0.896112	1.71087e-08	3.80968e-05
8	RAD51	0.892629	2.34403e-08	4.63961e-05
9	CDCA5	0.890753	2.76486e-08	4.92532e-05
10	CDCA8	0.889078	3.19618e-08	5.17607e-05
11	ASF1B	0.886632	3.93367e-08	5.83954e-05
12	SPAG5	0.884398	4.73566e-08	6.48931e-05
13	ORC1L	0.876506	8.85997e-08	0.000112737
14	SHCBP1	0.876436	8.90765e-08	0.000105787
15	WDR62	0.873104	1.14567e-07	0.000127556
16	CDC20	0.871513	1.28882e-07	0.000135053
17	GTSE1	0.871171	1.32155e-07	0.000130789
18	TRIP13	0.870866	1.35136e-07	0.0001267
19	IQGAP3	0.864779	2.08631e-07	0.000185827
20	CDC45L	0.862539	2.43498e-07	0.000206556
21	BLM	0.862315	2.47252e-07	0.000200207
22	RBM38	0.861696	2.57912e-07	0.000199758
23	TACC3	0.858927	3.10695e-07	0.000230613
24	MCM4	0.857616	3.38867e-07	0.000241463
25	NCAPH	0.853548	4.41224e-07	0.000302307
26	ANLN	0.852745	4.64413e-07	0.000306409
27	CDC6	0.851125	5.14462e-07	0.000327308
28	PHF19	0.850947	5.20242e-07	0.000319572
29	PRC1	0.850388	5.38742e-07	0.000319905
30	BUB1B	0.849207	5.7982e-07	0.000333191
31	FOXM1	0.847757	6.34049e-07	0.000352967
32	MELK	0.845611	7.22491e-07	0.000390014
33	CDCA2	0.844828	7.57385e-07	0.000396825
34	C17orf53	0.844023	7.94797e-07	0.000404529
35	RAD54L	0.843985	7.96607e-07	0.000394188
36	TPX2	0.843254	8.32045e-07	0.000400596
37	FANCI	0.842784	8.55575e-07	0.000401085
38	SPC25	0.842641	8.62833e-07	0.000394116
39	TPX2	0.843254	8.32045e-07	0.000370551
40	TPX2	0.843254	8.32045e-07	0.000361514
41	KIF2C	0.837513	1.16263e-06	0.00049312
42	TUBB	0.835486	1.30439e-06	0.000540382
43	CENPF	0.835063	1.33586e-06	0.000540841
44	CCNB2	0.834898	1.34829e-06	0.000533745
45	CDC25A	0.833938	1.42274e-06	0.000550973
46	NCAPG2	0.833516	1.45658e-06	0.000552076
47	FAM64A	0.83301	1.49815e-06	0.000556001
48	RHEBL1	0.832468	1.54379e-06	0.000561248
49	EXO1	0.830956	1.67774e-06	0.000597744
50	CDC25B	0.830662	1.70495e-06	0.000595528
51	TOP2A	0.830641	1.70687e-06	0.000584736
52	PIF1	0.829612	1.80528e-06	0.000606778
53	KIF20A	0.828679	1.89874e-06	0.000626374
54	WDR51A	0.826841	2.09555e-06	0.00067873
55	ERCC6L	0.826578	2.12515e-06	0.000676025
56	POLG	0.826553	2.12794e-06	0.000665038
57	TUBA1C	0.82593	2.19963e-06	0.000675589
58	TROAP	0.825671	2.23004e-06	0.00067332
59	STIL	0.822376	2.65034e-06	0.000786886
60	MKI67	0.820286	2.95185e-06	0.000862037
61	CDT1	0.819658	3.04804e-06	0.000875772
62	RRM2	0.819268	3.10931e-06	0.000879194
63	MCM10	0.818882	3.17089e-06	0.000882599
64	KIF15	0.818378	3.25301e-06	0.000891525
65	BUB1	0.817749	3.35809e-06	0.00090638
66	TYMS	0.815325	3.79142e-06	0.00100807
67	XRCC2	0.815231	3.80925e-06	0.00099791
68	DONSON	0.814604	3.92961e-06	0.00101452
69	CENPM	0.814046	4.03945e-06	0.00102798
70	C12orf48	0.812406	4.37816e-06	0.00109849
71	NDC80	0.812243	4.41314e-06	0.00109188
72	ECEL1	0.812203	4.42177e-06	0.00107903
73	NUDT1	0.81028	4.85442e-06	0.0011686
74	POLQ	0.809457	5.05066e-06	0.00119963
75	KIF4A	0.808592	5.26419e-06	0.0012339
76	CENPO	0.807944	5.42966e-06	0.00125616
77	LY6E	0.807381	5.57679e-06	0.00127365
78	CDCA3	0.80667	5.76791e-06	0.00130063
79	TK1	0.806412	5.83873e-06	0.00130014
80	DKFZp762E1312	0.806046	5.94035e-06	0.00130644
81	CCNA2	0.805685	6.0421e-06	0.00131261
82	GPAA1	0.803853	6.58258e-06	0.0014128
83	ESCO2	0.801911	7.20155e-06	0.00152724
84	C18orf24	0.799373	8.08712e-06	0.00169487
85	TUBA1B	0.799267	8.12585e-06	0.00168318
86	CENPE	0.798566	8.38777e-06	0.00171747
87	RECQL4	0.798097	8.56739e-06	0.00173431
88	KCNG1	0.796778	9.08984e-06	0.0018194
89	CEP55	0.796528	9.19236e-06	0.00181948
90	GSG2	0.795783	9.50269e-06	0.00186023
91	TTK	0.794482	1.00668e-05	0.00194924
92	CENPN	0.79377	1.03881e-05	0.00198982
93	PFN1	0.79321	1.0647e-05	0.00201771
94	PTDSS1	0.792464	1.10002e-05	0.00206271
95	CLSPN	0.791769	1.13391e-05	0.00210412
96	NFKBIL2	0.791497	1.14736e-05	0.00210713
97	PVR	0.791446	1.14993e-05	0.00209029
98	ORC6L	0.791081	1.1683e-05	0.00210224
99	KCNN4	0.789744	1.23783e-05	0.00220508
100	KIF4B	0.788148	1.32556e-05	0.00233797
101	PSMD2	0.786269	1.43576e-05	0.00250752
102	PLK4	0.786213	1.43912e-05	0.00248898
103	DLG7	0.786075	1.44753e-05	0.00247945
104	GPSM2	0.785328	1.49391e-05	0.00253452
105	NEK2	0.784868	1.52303e-05	0.00255956
106	SUV39H1	0.784567	1.54238e-05	0.00256785
107	CENPI	0.784285	1.56076e-05	0.00257438
108	POLR2D	0.783971	1.58139e-05	0.00258449
109	POLA2	0.783412	1.61869e-05	0.0026214
110	C9orf100	0.782874	1.65535e-05	0.00265662
111	C9orf140	0.782841	1.65757e-05	0.00263643
112	ARRB2	0.78229	1.69592e-05	0.00267354
113	GINS4	0.781675	1.73962e-05	0.00271839
114	NUSAP1	0.780434	1.83086e-05	0.00283608
115	YWHAZ	0.779543	1.89883e-05	0.00291601
116	HCRT	0.779524	1.9003e-05	0.00289333
117	TOMM40	0.779228	1.92345e-05	0.00290375
118	RPS6KB2	0.779026	1.93935e-05	0.00290315
119	ZWINT	0.778984	1.94269e-05	0.00288393
120	DSN1	0.778468	1.98388e-05	0.00292074
121	EIF5A	0.7784	1.98937e-05	0.00290481
122	KIF18A	0.778267	2.0001e-05	0.00289673
123	EDEM2	0.776904	2.11348e-05	0.00303626
124	ARHGAP11A	0.776346	2.16155e-05	0.00308046
125	PBK	0.775931	2.19779e-05	0.00310726
126	MCM2	0.775745	2.21427e-05	0.00310591
127	MGC72080	0.775701	2.21822e-05	0.00308714
128	SNRPA1	0.77467	2.31147e-05	0.00319197
129	15E1.2	0.774389	2.33749e-05	0.00320308
130	HPCA	0.773254	2.44529e-05	0.00332522
131	E2F1	0.773195	2.45099e-05	0.00330772
132	TUBA1A	0.77315	2.45533e-05	0.00328866
133	C16orf59	0.772093	2.55994e-05	0.00340319
134	CCNB1	0.771482	2.62215e-05	0.00346007
135	CCNF	0.771401	2.63045e-05	0.0034455
136	KIFC1	0.770752	2.6982e-05	0.00350845
137	CHAF1B	0.770424	2.733e-05	0.00352794
138	CDC2	0.768682	2.9244e-05	0.00374786
139	MAF1	0.767835	3.02166e-05	0.00384485
140	SENP3	0.765535	3.30013e-05	0.00416939
141	SGOL2	0.765192	3.3435e-05	0.00419444
142	CASC5	0.765058	3.36053e-05	0.00418633
143	DEPDC1	0.764247	3.46559e-05	0.00428723
144	PTTG2	0.763933	3.50707e-05	0.00430861
145	PLCG1	0.763809	3.5236e-05	0.00429928
146	NUP85	0.762995	3.63339e-05	0.00440308
147	DTL	0.761975	3.77535e-05	0.00454419
148	KIF11	0.761086	3.90299e-05	0.0046663
149	RALY	0.760455	3.99576e-05	0.00474537
150	PTTG1	0.76036	4.00992e-05	0.00473065
151	VARS	0.759842	4.08771e-05	0.00479069
152	BOP1	0.759482	4.14272e-05	0.00482342
153	GLT25D1	0.758377	4.3152e-05	0.00499162
154	PAQR4	0.757956	4.3827e-05	0.00503699
155	DEPDC1B	0.757746	4.41653e-05	0.00504333
156	ADRM1	0.756588	4.6079e-05	0.00522835
157	RHOF	0.756473	4.62738e-05	0.00521723
158	UBE2S	0.755461	4.80101e-05	0.00537894
159	NRD1	0.755289	4.83112e-05	0.00537885
160	NKIRAS2	0.755157	4.85445e-05	0.00537125
161	CORO1C	0.754815	4.91487e-05	0.00540454
162	C8orf55	0.754687	4.93771e-05	0.00539635
163	DCC1	0.754496	4.9721e-05	0.00540079
164	RELT	0.753485	5.15674e-05	0.00556741
165	CSK	0.753301	5.19111e-05	0.00557075
166	RRP1	0.75329	5.19311e-05	0.00553952
167	MXD3	0.752757	5.29347e-05	0.00561297
168	PTTG3	0.752748	5.29531e-05	0.00558169
169	MCM7	0.751694	5.49883e-05	0.00576213
170	DDX39	0.751397	5.5573e-05	0.00578935
171	C13orf3	0.749425	5.96029e-05	0.00617306
172	GPR172A	0.748993	6.05192e-05	0.00623173
173	SMC4	0.748258	6.21066e-05	0.00635843
174	NRM	0.748116	6.24175e-05	0.00635375
175	PSRC1	0.747676	6.33892e-05	0.006416
176	CHEK1	0.747562	6.36419e-05	0.00640517
177	GINS1	0.747548	6.3673e-05	0.0063723
178	RPUSD3	0.747533	6.37066e-05	0.00634005
179	ALG3	0.746763	6.54455e-05	0.00647692
180	GTF3C5	0.746632	6.57464e-05	0.00647076
181	RANGAP1	0.745856	6.75463e-05	0.00661138
182	C1orf135	0.745102	6.93386e-05	0.00674971
183	DHTKD1	0.745035	6.94987e-05	0.00672853
184	SGOL1	0.744828	7.00001e-05	0.00674044
185	GAPDH	0.744809	7.00449e-05	0.00670849
186	MYBL1	0.744146	7.16681e-05	0.00682725
187	SEC14L4	0.744109	7.1761e-05	0.00679974
188	CFL1	0.743273	7.38564e-05	0.00696126
189	RACGAP1P	0.743033	7.44665e-05	0.00698182
190	E2F7	0.743017	7.4508e-05	0.00694914
191	LRP8	0.742832	7.49839e-05	0.0069571
192	KPNA2	0.742389	7.61307e-05	0.0070269
193	ECT2	0.741991	7.7173e-05	0.00708639
194	VAPB	0.741446	7.8623e-05	0.00718252
195	MMP1	0.740891	8.01235e-05	0.00728224
196	RANBP1	0.739596	8.37177e-05	0.00757029
197	GPR119	0.739586	8.37482e-05	0.0075348
198	EIF5AL1	0.739548	8.38561e-05	0.0075066
199	SHMT2	0.739225	8.47751e-05	0.00755091
200	E2F2	0.738248	8.76116e-05	0.00776474
201	CEACAM20	0.737235	9.06387e-05	0.00799326
202	RBM15	0.736401	9.31992e-05	0.00817858
203	KLRG2	0.736173	9.39096e-05	0.00820052
204	SLC25A19	0.734155	0.00010041	0.00872536
205	TNFAIP8L1	0.733998	0.00010093	0.00872797
206	SLC25A10	0.733912	0.000101218	0.00871062
207	FAM83D	0.7339	0.000101258	0.00867215
208	ATAD5	0.733348	0.000103116	0.008789
209	SPNS1	0.733054	0.000104118	0.00883215
210	PRIC285	0.732883	0.000104704	0.00883978
211	RENBP	0.732802	0.000104982	0.00882144
212	ZC3H3	0.732462	0.00010616	0.00887853
213	NARF	0.73195	0.000107955	0.00898646
214	FAM54A	0.731524	0.000109468	0.00907004
215	SHARPIN	0.73145	0.00010973	0.00904964
216	CDK4	0.731177	0.000110714	0.00908875
217	CENPA	0.731023	0.000111269	0.00909241
218	TBL3	0.729402	0.000117279	0.00953974
219	RACGAP1	0.728655	0.000120145	0.00972849
220	NT5DC2	0.728459	0.000120907	0.00974584
221	CD97	0.72827	0.000121644	0.00976113
222	NPEPL1	0.727372	0.000125202	0.0100015
223	ECGF1	0.726785	0.00012758	0.010146
224	PUF60	0.726022	0.000130726	0.01035
225	CDK2	0.725794	0.00013168	0.0103794
226	PSMA7	0.725061	0.000134782	0.0105772
227	LMNB2	0.724938	0.000135311	0.0105721
228	OR8B8	0.724921	0.000135384	0.0105316
229	PDIA6	0.724803	0.000135894	0.0105253
230	CPSF1	0.724474	0.000137318	0.0105895
231	C3orf37	0.723722	0.000140621	0.0107975
232	MAD2L1	0.723394	0.000142084	0.0108631
233	FEN1	0.723309	0.000142466	0.0108456
234	TRIM47	0.722705	0.000145202	0.0110069
235	EIF4G1	0.7227	0.000145221	0.0109617
236	PCDHB1	0.721652	0.000150074	0.0112802
237	PSMG3	0.721608	0.000150281	0.0112484
238	DAPK1	0.72125	0.000151976	0.0113276
239	CENPL	0.72093	0.000153498	0.0113934
240	ARFRP1	0.720576	0.000155205	0.0114723
241	DBNDD1	0.720076	0.000157636	0.0116038
242	KCNK12	0.719852	0.000158739	0.0116369
243	GMPS	0.719821	0.000158892	0.0116004
244	PPM1G	0.719468	0.000160645	0.0116805
245	BAT2	0.718505	0.000165505	0.011985
246	NELF	0.717993	0.000168139	0.0121264
247	FGD1	0.717325	0.000171634	0.0123286
248	CDKN3	0.716961	0.00017356	0.0124169
249	RAE1	0.716415	0.00017649	0.0125759
250	APOBEC3D	0.716057	0.000178434	0.0126638
251	FBXL6	0.714964	0.000184484	0.0130412
252	ARFGAP1	0.714899	0.00018485	0.0130155
253	POLE	0.714875	0.000184987	0.0129739
254	POLR1A	0.714223	0.000188687	0.0131814
255	UCK2	0.713501	0.000192863	0.0134206
256	MMP12	0.713047	0.00019553	0.0135532
257	TCF19	0.712085	0.00020128	0.0138977
258	PES1	0.711452	0.000205142	0.0141097
259	GNL3L	0.711423	0.000205321	0.0140676
260	PLXNA3	0.711127	0.000207151	0.0141387
261	PIM1	0.710288	0.000212419	0.0144428
262	CCNE1	0.70946	0.00021773	0.0147477
263	C20orf20	0.709406	0.00021808	0.0147154
264	TH1L	0.709266	0.000218991	0.0147212
265	MPHOSPH1	0.708908	0.000221328	0.0148223
266	ITPR3	0.708907	0.000221337	0.0147674
267	GAS2L3	0.708794	0.000222082	0.0147618
268	REEP4	0.708388	0.000224771	0.014885
269	CEBPE	0.707552	0.0002304	0.0152013
270	RAB7L1	0.706605	0.000236926	0.0155742
271	MVD	0.706177	0.000239921	0.0157131
272	ABCD1	0.705451	0.000245089	0.0159927
273	C21orf70	0.705433	0.000245217	0.0159427
274	FOXRED2	0.705237	0.000246626	0.015976
275	SMTN	0.705186	0.000246994	0.0159419
276	CTSL2	0.704887	0.000249163	0.0160238
277	KIAA1524	0.703831	0.000256957	0.0164656
278	WDR76	0.70353	0.000259212	0.0165506
279	PPP5C	0.703476	0.000259621	0.0165175
280	KRTAP5-9	0.702882	0.000264139	0.0167451
281	HPCAL1	0.702183	0.000269539	0.0170268
282	ORAI1	0.702026	0.000270759	0.0170435
283	NBEAL2	0.701879	0.000271916	0.017056
284	PPIL5	0.701752	0.000272909	0.0170583
285	C18orf54	0.701744	0.000272977	0.0170028
286	HDAC10	0.701596	0.000274142	0.0170159
287	OR10V1	0.701397	0.00027572	0.0170544
288	SNX8	0.700138	0.000285881	0.0176217
289	FLJ39660	0.699735	0.000289199	0.0177648
290	OIP5	0.69947	0.0002914	0.0178385
291	JOSD1	0.698778	0.000297215	0.0181321
292	LOC93349	0.698684	0.00029802	0.0181192
293	AATF	0.698624	0.000298527	0.0180883
294	UHRF1	0.698584	0.00029887	0.0180477
295	MRPL12	0.698485	0.000299716	0.0180376
296	TFAP2C	0.698178	0.000302347	0.0181347
297	SLMO2	0.698108	0.000302948	0.0181098
298	CDCA4	0.697835	0.000305303	0.0181895
299	PDXP	0.697225	0.000310642	0.0184459
300	INTS1	0.697164	0.000311173	0.0184161
301	ACTB	0.69707	0.000312007	0.0184043
302	BMS1	0.696891	0.00031359	0.0184366
303	STK38	0.696174	0.00032001	0.0187522
304	EIF3B	0.696074	0.000320917	0.0187437
305	MYOHD1	0.695954	0.000322005	0.0187457
306	RHBDF2	0.69579	0.000323499	0.0187714
307	OAS3	0.694746	0.000333138	0.0192679
308	FANCD2	0.693893	0.000341202	0.0196704
309	THOC4	0.693486	0.000345108	0.0198315
310	KIF14	0.692785	0.000351917	0.0201577
311	CTNNBL1	0.692779	0.000351976	0.0200965
312	KRT80	0.692706	0.000352698	0.0200734
313	TPD52L2	0.691755	0.000362142	0.0205452
314	CCDC86	0.691647	0.000363226	0.0205413
315	MCM5	0.691532	0.000364395	0.0205422
316	CCDC124	0.691443	0.000365293	0.0205279
317	H2AFX	0.691276	0.000366983	0.020558
318	TAF11	0.690497	0.000374982	0.0209402
319	PSMC4	0.690199	0.000378074	0.0210469
320	KLHDC3	0.690126	0.000378838	0.0210238
321	ARHGEF1	0.689337	0.000387155	0.0214186
322	B4GALT2	0.686661	0.000416559	0.0229739
323	KNTC1	0.686522	0.000418133	0.0229896
324	IL12RB1	0.685079	0.000434815	0.0238332
325	MICALL1	0.684663	0.000439738	0.0240291
326	MCM6	0.684497	0.000441708	0.0240629
327	PLEKHK1	0.68414	0.000445988	0.0242221
328	CHRAC1	0.683872	0.000449214	0.0243231
329	C17orf70	0.683184	0.000457608	0.0247025
330	TUBB8	0.682834	0.000461926	0.0248603
331	FANCB	0.681599	0.00047744	0.0256178
332	ASPM	0.680972	0.000485485	0.0259712
333	VAC14	0.680642	0.000489769	0.026122
334	C20orf43	0.679761	0.000501362	0.0266605
335	CD40	0.678996	0.00051162	0.027125
336	G6PD	0.678341	0.000520545	0.0275163
337	KIAA0101	0.677559	0.000531367	0.0280053
338	C20orf24	0.677187	0.000536591	0.0281972
339	TIMELESS	0.676837	0.000541535	0.0283732
340	ZNF695	0.676617	0.000544669	0.0284537
341	CTSA	0.675895	0.000555051	0.0289113
342	YARS	0.675857	0.000555605	0.0288558
343	RPL39L	0.675592	0.000559466	0.0289719
344	RAD51AP1	0.675525	0.000560439	0.0289382
345	CEBPB	0.675419	0.000561997	0.0289347
346	SHKBP1	0.6752	0.00056521	0.0290163
347	MND1	0.675099	0.000566695	0.0290089
348	CLPS	0.674697	0.000572668	0.0292307
349	DYSF	0.67437	0.000577545	0.0293954
350	RPP25	0.674019	0.000582845	0.0295806
351	GTF3C2	0.673996	0.000583184	0.0295138
352	RIPK2	0.673882	0.000584908	0.0295171
353	EZH2	0.673751	0.000586908	0.0295344
354	FLNA	0.67364	0.000588586	0.0295354
355	NSUN5	0.673639	0.000588611	0.0294537
356	FAM83H	0.673435	0.000591725	0.0295266
357	TFDP3	0.673359	0.000592896	0.0295024
358	SRM	0.673263	0.000594367	0.0294932
359	BSG	0.672909	0.000599828	0.0296815
360	C20orf67	0.672368	0.000608275	0.0300161
361	CEP250	0.672092	0.000612613	0.0301467
362	CXorf59	0.67186	0.000616288	0.030244
363	CEP152	0.670701	0.000634906	0.031072
364	NEIL3	0.67067	0.000635401	0.0310111
365	SLC38A5	0.670523	0.000637799	0.0310431
366	C19orf28	0.670065	0.00064532	0.0313235
367	OR2B6	0.669807	0.000649593	0.0314452
368	NUF2	0.669625	0.00065261	0.0315057
369	HMHB1	0.668382	0.000673616	0.0324319
370	MAZ	0.668283	0.000675298	0.0324252
371	TMEM189	0.667185	0.000694373	0.0332515
372	KIAA0406	0.667155	0.000694894	0.0331872
373	E2F8	0.6668	0.000701164	0.0333971
374	PPP2R5D	0.666545	0.000705693	0.0335233
375	ATAD2	0.666228	0.000711348	0.033702
376	RFC2	0.666115	0.000713389	0.0337091
377	TAZ	0.66585	0.000718163	0.0338448
378	JMJD4	0.665666	0.000721489	0.0339119
379	GPRIN1	0.665016	0.00073337	0.0343796
380	KRT8P12	0.664691	0.000739377	0.0345702
381	C6orf173	0.664369	0.000745364	0.0347589
382	C20orf59	0.664069	0.000750985	0.0349296
383	CTPS	0.664003	0.000752229	0.0348964
384	BAK1	0.663702	0.000757899	0.0350681
385	GART	0.66363	0.000759281	0.035041
386	SNRPA	0.66361	0.000759659	0.0349679
387	BANF1	0.66331	0.000765368	0.0351399
388	CDC7	0.662858	0.000774038	0.0354466
389	SMARCB1	0.662805	0.00077505	0.0354019
390	PLEC1	0.662664	0.000777781	0.0354358
391	FAM96B	0.662297	0.000784914	0.0356695
392	FBXL11	0.661849	0.000793689	0.0359765
393	WDR79	0.661623	0.00079815	0.0360869
394	IPO13	0.661588	0.000798839	0.0360266
395	MARS	0.660971	0.000811153	0.0364896
396	UNC13D	0.660884	0.00081289	0.0364756
397	CDC25C	0.660761	0.000815364	0.0364947
398	FTSJ1	0.660661	0.000817396	0.036494
399	AP2M1	0.66061	0.000818427	0.0364486
400	IRF3	0.660372	0.000823246	0.0365718
401	NFKB2	0.660291	0.000824898	0.0365541
402	UBE2T	0.659723	0.000836521	0.0369771
403	ARD1B	0.659338	0.000844473	0.0372363
404	CIT	0.659183	0.000847714	0.0372869
405	PSMB2	0.659172	0.00084794	0.0372049
406	GPR141	0.658955	0.000852459	0.0373113
407	RFC4	0.658832	0.000855055	0.0373332
408	SLC16A3	0.658524	0.000861539	0.0375243
409	NPLOC4	0.658349	0.00086524	0.0375936
410	SLC5A6	0.658216	0.000868055	0.0376242
411	TMPO	0.658173	0.000868973	0.0375725
412	RBL1	0.657926	0.000874253	0.0377093
413	TAP1	0.656897	0.000896494	0.0385752
414	SIRT7	0.656078	0.000914546	0.0392571
415	XPOT	0.655591	0.000925418	0.0396284
416	RPN2	0.654565	0.000948703	0.0405281
417	OFCC1	0.654472	0.000950831	0.0405218
418	AARS	0.654308	0.000954614	0.0405859
419	MRPL37	0.653771	0.000967061	0.0410172
420	NSUN2	0.653746	0.000967639	0.0409442
421	CCL7	0.653536	0.000972547	0.0410544
422	CTSB	0.653385	0.000976102	0.041107
423	RCCD1	0.653362	0.000976638	0.0410326
424	PRKAR1B	0.65322	0.000979985	0.0410764
425	MYO9B	0.653084	0.000983181	0.0411136
426	DRAM	0.652459	0.000998066	0.0416383
427	UPP1	0.65215	0.00100548	0.0418497
428	FOXK2	0.65213	0.00100596	0.0417722
429	TRAIP	0.651589	0.00101909	0.0422187
430	KIAA1833	0.651501	0.00102122	0.0422088
431	RAD54B	0.651173	0.00102928	0.0424434
432	STMN1	0.651154	0.00102972	0.0423638
433	GTPBP5	0.651133	0.00103025	0.0422878
434	PRIM2	0.650736	0.00104006	0.0425921
435	TUBB4	0.650693	0.00104113	0.0425383
436	NY-SAR-48	0.650683	0.00104137	0.0424507
437	RGS19	0.650039	0.00105747	0.0430086
438	DUS2L	0.649632	0.00106775	0.0433279
439	CHMP1A	0.649575	0.0010692	0.043288
440	GALK1	0.649487	0.00107142	0.0432797
441	PRMT1	0.648949	0.00108519	0.0437367
442	SYNGR3	0.648752	0.00109027	0.0438421
443	PTPN6	0.648703	0.00109153	0.043794
444	ATP2A1	0.648631	0.00109339	0.0437699
445	HAPLN3	0.648361	0.0011004	0.043952
446	STX16	0.647818	0.00111461	0.0444198
447	DDX41	0.647621	0.00111981	0.0445276
448	IRAK1	0.64759	0.00112064	0.0444611
449	PDAP1	0.647473	0.00112372	0.0444845
450	ACTR5	0.646551	0.00114838	0.0453596
451	LIG1	0.646377	0.00115308	0.0454445
452	SOS1	0.646214	0.00115751	0.0455184
453	EIF6	0.646137	0.0011596	0.0455004
454	SLC7A5	0.645289	0.00118287	0.0463112
455	DENND4B	0.64487	0.00119451	0.0466643
456	PGS1	0.644842	0.0011953	0.0465931
457	TUBG1	0.644343	0.00120928	0.0470353
458	HELLS	0.644291	0.00121075	0.0469898
459	KLHDC7B	0.642668	0.00125733	0.0486915
460	ATXN2L	0.642648	0.00125791	0.0486084
461	GIT1	0.641963	0.00127801	0.0492782
462	ARPC4	0.641837	0.00128174	0.0493151
463	PSMD11	0.641761	0.00128399	0.0492953
464	GINS2	0.641758	0.00128408	0.0491929
465	THOC5	0.641633	0.00128781	0.0492296
466	ATAD3B	0.641442	0.00129349	0.049341
467	CENPT	0.641059	0.00130497	0.0496725
468	ZNF367	0.641023	0.00130605	0.0496074
